# Supplementary material for: Unveiling a new oceanic anoxic event at the Norian/Rhaetian boundary (Late Triassic)
Source: Sci Rep. 2024 Jul 6;14:15574. doi: 10.1038/s41598-024-66343-z (PMC11227520; doi:10.1038/s41598-024-66343-z)
Supplement: Supplementary file 2 — Supplementary Tables. [file 41598_2024_66343_MOESM2_ESM.xlsx]

## Sheet: Wombat - Australia
Table S2. Organic carbon isotope compositions (δ13Corg) and total organic carbon (TOC) and major and trace element compositions samples from Wombat seciton, Australia.
						XRF	XRF	XRF	XRF	XRF	XRF	XRF	XRF	XRF	XRF	XRF	XRF	XRF	XRF	XRF	ICP-MS	ICP-MS	ICP-MS	ICP-MS	ICP-MS	ICP-MS	ICP-MS	ICP-MS	ICP-MS	ICP-MS	ICP-MS	ICP-MS	ICP-MS	ICP-MS	ICP-MS	ICP-MS	ICP-MS	ICP-MS	ICP-MS	ICP-MS	ICP-MS	ICP-MS	ICP-MS	ICP-MS	ICP-MS	ICP-MS	ICP-MS	ICP-MS	ICP-MS
Sample			Meter	δ13Corg (‰)	TOC (%)	SiO2 (%)	TiO2 (%)	Al2O3 (%)	Fe2O3* (%)	MnO (%)	MgO (%)	CaO (%)	Na2O (%)	K2O (%)	P2O5 (%)	V (ppm)	Cr (ppm)	Ni (ppm)	Cu (ppm)	Zn (ppm)	Co (ppm)	Ga (ppm)	As (ppm)	Rb (ppm)	Sr (ppm)	Y (ppm)	Zr (ppm)	Nb (ppm)	Mo (ppm)	Cs (ppm)	Ba (ppm)	La (ppm)	Ce (ppm)	Pr (ppm)	Nd (ppm)	Sm (ppm)	Eu (ppm)	Gd (ppm)	Tb (ppm)	Dy (ppm)	Ho (ppm)	Er (ppm)	Tm (ppm)	Yb (ppm)	Lu (ppm)	Hf (ppm)	Ta (ppm)	Tl (ppm)	Pb (ppm)
761C	31R-2	3690501	409.82	-26.2102	1.21	46.46	0.798	17.633	5.777	0.017	1.83	9.472	1.416	2.58	0.175	215.8	102.8	49.5	17.6	89.9	15	21	7	97	637	25	107	18	bdl	7.6	181	43.3	85.3	9.76	35.1	7	1.44	5.7	0.8	4.8	0.9	2.6	0.36	2.3	0.34	3	1.4	0.2	15
761C	31R-2	3690601	410.04	-26.4822	1.22	38.38	0.705	14.298	4.977	0.021	1.669	18.406	2.475	2.347	0.096	223.5	122	42.8	18.5	103	12	18	11	83	859	16	89	17	bdl	6.5	152	33.6	59.7	6.77	23.9	4.3	0.88	3.3	0.5	3.1	0.6	1.7	0.26	1.6	0.25	2.7	1.2	0.3	15
761C	31R-2	3690801	410.76	-26.6176	1.68	35.942	0.686	12.944	5.448	0.06	1.963	22.744	1.952	2.114	0.119	156.1	80.2	41.7	12.1	98.3	14	15	14	69	1410	21	91	15	bdl	5	133	35.4	66.4	7.86	29	5.6	1.18	4.5	0.7	3.9	0.8	2.2	0.33	2.1	0.3	2.8	1.2	0.2	11
761C	31R-2	3690901	411.03	-26.6245	1.62	34.877	0.666	12.321	5.398	0.067	1.999	24.589	1.668	2.053	0.18	163.6	91.2	46.5	11.7	94.3	14	13	11	65	1430	25	87	15	bdl	4.7	121	37.3	71.8	8.66	32.2	6.5	1.32	5.4	0.8	4.6	0.9	2.5	0.36	2.3	0.36	2.5	1.2	0.2	10
761C	31R-3	3691501	411.35	-26.5246	1.66	36.496	0.684	12.967	4.863	0.07	2.114	23.228	1.735	2.156	0.093	173.8	83.6	37.2	10.7	80.5	12	14	9	68	1340	18	98	18	bdl	4.8	132	33.1	60.8	7.14	25.8	4.8	1	3.9	0.6	3.4	0.7	2	0.29	1.9	0.27	2.9	1.4	0.2	10
761C	31R-3	3691601	411.65	-26.6116	1.48	34.35	0.658	11.821	5.361	0.069	2.109	25.544	1.579	2.002	0.132	168.3	77	42.5	12.3	85.3	13	14	5	66	1630	23	94	17	bdl	4.7	127	36	69.3	8.35	30.6	6	1.3	5	0.7	4.3	0.8	2.4	0.34	2	0.31	2.6	1.3	0.2	10
761C	31R-3	3691701	411.9	-27.1733	1.31	32.888	0.649	11.268	5.188	0.077	2.039	28.297	1.491	2.015	0.169	150.5	87	40.8	10.8	80.5	10	12	10	57	1440	26	106	21	bdl	3.9	116	36.9	71.8	8.53	32.5	6.4	1.35	5.4	0.8	4.7	0.9	2.5	0.34	2.3	0.33	2.9	1.5	0.1	10
761C	31R-3	3691801	412.11	-26.8083		32.907	0.648	11.205	5.64	0.063	2.013	26.466	1.44	2.002	0.139	156.1	80.2	41.7	12.1	98.3	15	14	17	64	1750	22	112	22	bdl	4.5	122	36.7	71.1	8.58	32	6.3	1.2	4.8	0.7	4.3	0.8	2.3	0.32	2.1	0.29	3.1	1.8	0.1	11
761C	31R-4	3693601	413.485	-26.9217	1.24	35.474	0.694	12.027	5.014	0.07	2.033	25.101	1.798	2.153	0.134	156.8	81.7	39.5	11.4	77.9	9	14	5	65	1130	22	109	24	bdl	4.5	117	36.4	67.2	8.15	29.8	5.9	1.14	4.7	0.7	4.2	0.8	2.2	0.32	2	0.32	3	1.7	0.1	9
761C	31R-4	3693701	413.69	-27.0763	1.4	37.568	0.715	13.044	5.153	0.055	2.005	20.371	1.436	2.435	0.099	174.4	75.9	43.2	13	92.2	12	17	9	81	1210	23	159	41	bdl	5.6	142	41.7	78.6	9.37	34	6.5	1.27	5.2	0.8	4.6	0.9	2.6	0.37	2.3	0.34	4.8	3	0.2	14
761C	31R-5	3694401	414.545	-26.045	0.32	6.915	0.124	2.203	2.676	0.168	2.814	42.876	0.432	0.487	0.052	6.8	30.6	58.2	4	32.6	bdl	2	17	7	396	13	14	3	bdl	0.7	18	12.8	20.8	2.57	10.1	1.9	0.45	2	0.3	1.9	0.4	1.2	0.17	1	0.14	0.4	0.2	bdl	bdl
761C	32R-1	3695501	417.8	-27.2538	1.15	30.899	0.534	8.916	3.367	0.055	3.175	24.059	1.301	2.296	0.168	77.6	46	23	9.3	45.9	4	9	bdl	49	837	22	105	21	bdl	3.2	91	29.5	53.3	6.52	24	4.8	1.02	4.3	0.7	3.8	0.8	2.2	0.31	2	0.3	2.8	1.5	bdl	bdl
761C	32R-1	3695601	418.055	-27.2623	0.38	6.742	0.115	1.814	0.827	0.075	1.12	46.654	0.392	0.458	0.076	bdl	39.9	58.8	3.7	11.7	bdl	2	bdl	10	385	5	19	4	bdl	0.7	19	6.1	10.5	1.24	4.6	0.9	0.2	0.8	0.1	0.8	0.2	0.4	0.07	0.4	0.07	0.5	0.2	bdl	bdl
761C	32R-1	3695701	418.47	-28.0489	3.35	4.997	0.082	1.317	0.559	0.033	1	48.42	0.337	0.33	0.043	bdl	36.7	65	4.2	8.4	bdl	1	bdl	8	478	4	14	3	bdl	0.6	15	4.3	7.8	0.92	3.4	0.7	0.15	0.6	0.1	0.6	0.1	0.3	bdl	0.3	0.04	0.4	0.2	bdl	bdl
761C	32R-1	3695801	418.75		0.31	3.909	0.077	1.011	0.581	0.028	1.01	49.319	0.302	0.327	0.042	4.1	42.5	69.3	3.9	16	bdl	1	bdl	6	599	4	18	4	bdl	bdl	13	5.3	9.3	1.09	4	0.8	0.17	0.8	0.1	0.6	0.1	0.3	bdl	0.3	0.05	0.4	0.3	bdl	bdl
761C	32R-1	3695901	419.035		0.4	5.439	0.128	1.478	1.18	0.036	1.041	47.162	0.382	0.495	0.051	0.3	30.7	59.5	3.3	7.1	bdl	2	bdl	6	512	10	28	6	bdl	bdl	17	13	20.1	2.35	8.9	1.5	0.3	1.5	0.2	1.4	0.3	0.8	0.12	0.7	0.11	0.7	0.4	bdl	bdl
761C	32R-2	3699601	419.26	-28.3518	0.5	12.42	0.207	3.489	1.846	0.038	1.507	41.278	0.607	0.706	0.133	22.2	35.2	45.8	3	17.2	bdl	4	bdl	16	472	10	43	7	bdl	1	28	15.4	26.2	3.05	11.6	2.1	0.44	1.8	0.3	1.6	0.3	0.8	0.12	0.8	0.12	1	0.5	bdl	bdl
761C	32R-2	3699901	420.205		0.31	6.745	0.158	1.865	1.557	0.051	0.913	45.703	0.4	0.979	0.049	12.4	32.6	58.2	3.8	7.8	bdl	1	7	5	546	14	28	8	bdl	bdl	17	14.7	22.6	2.69	10.5	1.9	0.38	1.9	0.3	1.8	0.4	1.1	0.17	1.1	0.16	0.7	0.5	bdl	bdl
761C	32R-2	3700001	420.465	-28.7918	0.42	12.509	0.215	4.169	6.119	0.215	9.138	31.036	0.839	0.72	0.073	bdl	18	17.5	4.5	27.5	bdl	3	8	8	342	6	40	13	bdl	bdl	372	7.7	14.3	1.72	5.9	1.3	0.25	1.2	0.2	1.1	0.2	0.6	0.09	0.5	0.07	1.5	1.4	bdl	bdl
761C	32R-3	3694601	420.76		0.25	5.166	0.138	1.419	1.492	0.102	1.146	46.758	0.405	0.657	0.046	bdl	32	60.5	2.1	6.7	bdl	2	6	8	401	12	33	7	bdl	bdl	87	13.2	20.8	2.49	9.4	1.8	0.46	1.9	0.3	1.7	0.3	1	0.15	0.9	0.15	0.8	0.5	bdl	bdl
761C	32R-3	3694701	421.12		0.32	19.443	0.638	5.963	2.532	0.097	1.43	33.296	1.135	1.674	0.235	35.4	7.5	24	4.5	16.4	1	8	5	24	395	20	163	30	bdl	bdl	229	29.9	55	5.87	21.5	4	1.08	3.6	0.6	3.2	0.7	2	0.3	2	0.28	3.7	1.8	bdl	bdl
761C	32R-3	3694801	421.395		0.28	23.338	0.69	6.656	2.594	0.138	1.359	30.04	1.246	1.921	0.105	51.7	5.9	20.2	5.2	15.4	1	9	bdl	28	303	16	263	34	bdl	0.5	271	28.4	53.5	5.76	20.6	3.7	1.05	3.3	0.5	2.8	0.5	1.5	0.21	1.3	0.22	6.2	2.1	bdl	bdl
761C	32R-3	3694901	421.645		0.33	20.152	0.553	5.321	2.23	0.106	1.238	33.177	1.03	1.397	0.094	41.3	15.4	20.3	3	11.8	1	6	bdl	22	360	11	165	23	bdl	0.5	227	19.3	36.3	4.05	14.8	2.7	0.77	2.3	0.3	2	0.4	1.1	0.16	1.1	0.16	3.9	1.4	bdl	90
761C	33R-1	3695001	427.3		2.75	55.23	0.863	17.21	4.067	0.03	1.435	0.215	1.572	3.773	0.111	82.1	37.4	19.1	13.4	97.6	10	18	bdl	112	82	32	432	12	bdl	7.6	443	53.7	109	12.1	44.3	8.1	1.49	6.6	1	5.8	1.1	3.4	0.52	3.3	0.48	10.6	1.2	0.4	15
761C	33R-1	3695101	427.62	-25.2153	3.02	54.478	0.831	18.237	4.743	0.039	1.545	0.247	1.874	3.567	0.113	61.7	43.3	22.6	16.2	120.5	13	20	bdl	114	84	31	312	12	bdl	8.9	386	52.7	106	11.8	43	8	1.49	6.4	1	5.9	1.1	3.3	0.5	3.2	0.47	8.1	1.2	0.4	13
761C	33R-1	3695201	427.95	-25.316	3.21	50.139	0.812	18.331	6.182	0.073	1.925	0.289	1.959	3.479	0.118	71.8	61.3	27.5	20.5	120.6	15	22	bdl	127	86	31	149	12	bdl	10.3	374	47.7	96.6	10.9	39.8	7.6	1.59	6.3	1	5.8	1.1	3.1	0.46	2.8	0.41	4	1	0.5	19
761C	33R-1	3695301	428.25	-25.4341	3.23	52.083	0.858	18.83	5.79	0.06	1.713	0.411	2.001	3.407	0.12	75.1	62.7	29.4	20	141.7	16	22	bdl	119	82	39	225	14	bdl	9.8	353	49.5	98.2	11	40.4	8.1	1.54	6.6	1.1	6.6	1.3	3.8	0.59	3.8	0.56	6	1.2	0.4	7
761C	33R-1	3695401	428.55	-25.3028		51.823	0.842	18.383	5.795	0.051	1.728	0.185	1.871	3.425	0.118	73.2	61.8	27.9	20.3	109.4	15	22	bdl	124	86	36	215	14	bdl	9.9	362	52.7	107	12.1	44.9	8.6	1.66	7.2	1.1	6.7	1.3	3.7	0.54	3.6	0.53	5.9	1.2	0.4	12
761C	33R-2	3696001	428.77	-25.2512		50.278	0.813	17.922	7.234	0.024	1.245	0.225	1.308	3.51	0.134	84.1	55.8	23.6	20.9	84	9	21	bdl	116	83	25	176	14	bdl	9.8	323	43.5	87.2	9.8	35.7	6.9	1.29	5.2	0.8	4.7	0.9	2.5	0.37	2.4	0.37	4.8	1.1	0.4	11
761C	33R-2	3696101	428.96	-25.1588	4.02	53.434	0.87	18.909	5.258	0.035	1.506	0.108	1.714	3.59	0.121	104.3	60.9	26.9	24.3	102.6	11	22	bdl	115	75	31	185	13	bdl	9.5	351	51.3	104	11.7	42.8	8.3	1.63	6.6	1	5.9	1.1	3.3	0.48	3.1	0.48	4.9	1.2	0.5	10
761C	33R-2	3696201	429.06	-25.3517	3.39	52.678	0.841	19.231	5.659	0.028	1.465	0.137	1.511	3.608	0.129	87.3	58.8	27.2	20.4	125.1	11	22	bdl	115	79	30	158	11	bdl	9.4	330	46.6	94.6	10.5	38.3	7.5	1.5	6.1	1	5.6	1.1	3.1	0.46	3	0.44	4.4	1.1	0.4	14
761C	33R-2	3696301	429.355	-25.392	2.65	48.355	0.822	19.322	11.686	0.127	1.585	0.345	1.697	3.211	0.148	95.8	58.5	28.1	26.6	120.1	12	23	5	111	95	38	183	17	bdl	9.3	356	50.9	103	11.4	41.9	8.1	1.71	6.8	1.1	6.7	1.4	4.2	0.62	4.2	0.64	5	1.3	0.4	8
761C	33R-2	3696401	429.64	-26.045	1.61	52.768	0.702	19.045	5.132	0.013	1.251	0.297	2.14	3.692	0.133	132.4	52.8	19.6	15.1	79.1	7	20	7	105	102	19	136	12	bdl	7.2	434	41.4	83.7	9.25	33.5	6.1	1.39	4.6	0.7	3.8	0.7	2	0.3	2	0.31	3.4	1	0.3	15
bdl, delow detection limit.
[truncated: 2 more columns]

## Sheet: Kiritehere - New Zealand
Table S3. Organic carbon isotope compositions (δ13Corg) and total organic carbon (TOC) and major and trace element compositions samples from Kiritehere seciton, New Zealand.
				XRF	XRF	XRF	XRF	XRF	XRF	XRF	XRF	XRF	XRF	XRF	XRF	XRF	XRF	XRF	XRF	ICP-MS	ICP-MS	ICP-MS	ICP-MS	ICP-MS	ICP-MS	ICP-MS	ICP-MS	ICP-MS	ICP-MS	ICP-MS	ICP-MS	ICP-MS	ICP-MS	ICP-MS	ICP-MS	ICP-MS	ICP-MS	ICP-MS	ICP-MS	ICP-MS	ICP-MS	ICP-MS	ICP-MS	ICP-MS	ICP-MS	ICP-MS	ICP-MS	ICP-MS	ICP-MS
Sample	Meter	δ13Corg (‰)	TOC (%)	SiO2 (%)	TiO2 (%)	Al2O3 (%)	Fe2O3* (%)	MnO (%)	MgO (%)	CaO (%)	Na2O (%)	K2O (%)	P2O5 (%)	V (ppm)	Cr (ppm)	Ni (ppm)	Cu (ppm)	Zn (ppm)	Ba (ppm)	Co (ppm)	Ga (ppm)	As (ppm)	Rb (ppm)	Sr (ppm)	Y (ppm)	Zr (ppm)	Nb (ppm)	Mo (ppm)	Cs (ppm)	La (ppm)	Ce (ppm)	Pr (ppm)	Nd (ppm)	Sm (ppm)	Eu (ppm)	Gd (ppm)	Tb (ppm)	Dy (ppm)	Ho (ppm)	Er (ppm)	Tm (ppm)	Yb (ppm)	Lu (ppm)	Hf (ppm)	Ta (ppm)	Tl (ppm)	Pb (ppm)	Th (ppm)	U (ppm)
K32.95	-32.95	-28.529	0.55	64.342	0.771	17.391	5.587	0.05177	2.266	2.272	3.207	3.28	0.172	123.7	40.9	14.7	21.2	104	579.9	8	21	5	112	173	20	174	8	2	5.4	20.5	47.6	5.55	21.4	4.6	1.08	4.1	0.6	3.7	0.7	2.2	0.33	2.2	0.36	4.7	0.7	0.4	15	12.1	3
KI32.75	-32.75	-27.9474	0.33	27.332	0.292	8.603	2.31903	0.22882	1.934	27.157	1.512	0.997	0.072	51.2	16.5	15.7	7.3	51.5	157.1	1	7	6	25	279	18	78	3	2	1.9	19.1	43.5	4.58	17.6	3.7	0.73	3.4	0.5	3.3	0.6	1.9	0.29	1.9	0.29	2.1	0.3	bdl	8	5.2	1.5
KI32.05	-32.05	-28.9294		42.046	0.544	13.628	5.125	0.13	2.111	15.564	2.519	1.512	0.106	76.8	5.8	1.1	16.1	72.3	343.1	4	15	bdl	32	297	12	175	5	bdl	2.1	14.2	33.2	3.59	13.2	2.7	0.65	2.3	0.4	2	0.4	1.2	0.17	1.1	0.18	4.4	0.5	bdl	14	8.4	2
KI31.50	-31.5	-27.6047	0.41	41.423	0.452	12.279	3.83934	0.14708	2.297	14.396	2.624	1.49	0.085	32.9	20.9	5.4	11.5	52.1	394	5	12	bdl	32	282	10	168	4	bdl	2.1	12.9	28.4	3.06	11	2.1	0.54	1.9	0.3	1.7	0.3	1	0.15	1	0.16	3.9	0.3	0.1	9	5	1.4
KI31.3	-31.3	-28.527		37.175	0.408	9.318	3.265	0.136	1.014	23.472	1.975	0.988	0.111	116.3	42	8.2	12.2	54.4	145.9	6	10	bdl	26	248	16	81	3	bdl	2.4	15.5	38.8	4.11	16.2	3.5	0.81	3	0.5	2.9	0.6	1.7	0.26	1.7	0.27	2.4	0.3	bdl	6	5.9	1.5
KI30.80	-30.8	-28.2196	0.25	27.873	0.406	8.265	2.59033	0.17215	1.859	28.131	1.319	0.705	0.101	70.8	23.4	18.6	11.7	71.7	133.1	3	7	5	18	319	18	68	3	bdl	1.6	16.9	44.8	4.53	18.1	3.9	0.85	3.7	0.5	3.1	0.6	1.7	0.25	1.6	0.23	1.9	0.2	bdl	6	4.2	1
KI30.35	-30.35	-27.3521		37.598	0.742	10.154	6.053	0.149	1.681	20.329	1.9	1.201	0.103	145.6	17.7	9.4	17.5	77.1	163.3	7	10	bdl	29	311	16	106	4	3	2.5	14.2	36.8	4.03	16.5	3.7	0.93	3.2	0.5	2.9	0.6	1.6	0.24	1.6	0.25	2.9	0.3	0.2	5	5	1.3
KI29.95	-29.95	-27.3377		22.981	0.247	8.067	2.7878	0.21117	1.96	30.962	1.397	0.657	0.059	38.6	20.7	20.3	5.8	45.1	140.5	2	7	bdl	15	359	15	45	2	bdl	1.5	16.3	44.3	4.21	16.8	3.6	0.75	3	0.5	2.8	0.6	1.6	0.23	1.5	0.23	1.3	0.2	bdl	8	3.4	0.9
KI29.15	-29.15	-28.2358	0.35	27.639	0.532	8.561	2.63984	0.13255	1.967	26.945	1.719	0.733	0.118	71.2	7.8	15	5.9	60.9	128.2	3	7	5	17	355	17	81	3	bdl	1.9	17.7	42.9	4.44	17.9	3.7	0.84	3.2	0.5	3	0.6	1.7	0.24	1.5	0.23	2.1	0.2	bdl	8	4.2	1.1
KI27.75	-27.75	-27.8088	0.36	38.18	0.775	13.095	7.09683	0.14667	3.261	13.783	2.135	1.018	0.118	107.1	12.5	7.4	12.4	65.6	121.4	6	14	6	21	241	16	117	6	3	2.5	14.5	37.5	4.2	16.6	3.9	1.04	3.5	0.5	2.9	0.5	1.5	0.21	1.4	0.21	3	0.4	0.2	9	7.1	2.1
KI27.40	-27.4	-29.2794	0.47	57.106	0.922	17.85	8.63938	0.12048	4.027	2.09	3.956	2.399	0.12	144.1	9.4	18.1	28.4	94.5	383.7	13	22	8	82	211	16	151	7	2	4.9	13.8	35	4.22	17.3	4.1	1.2	3.8	0.6	3.2	0.6	1.6	0.24	1.6	0.24	4.4	0.6	0.4	15	10	2.4
KI27.25	-27.25	-29.728		57.275	0.816	16.613	6.38159	0.08687	3.476	5.622	3.565	2.251	0.124	141.9	29.9	14.2	19.8	81.1	332.8	9	19	5	75	197	17	153	6	bdl	5.8	20.3	46.9	5.49	21.4	4.5	1.14	4	0.6	3.2	0.6	1.8	0.26	1.7	0.27	4.2	0.6	0.3	11	10.1	2.3
KI27.00	-27	-29.4258		62.561	0.806	16.566	6.162	0.08188	2.218	3.139	3.457	2.53	0.129	149.9	41.6	13.3	18.3	87.5	396.2	7	19	6	84	201	19	164	7	bdl	5.1	21	49	5.78	21.9	4.9	1.2	4.3	0.6	3.7	0.7	2	0.29	2	0.32	4.4	0.6	0.3	10	10.9	2.5
KI26.60	-26.6	-29.8232	0.47	61.428	0.802	16.406	5.38643	0.07342	3.352	3.498	3.584	2.491	0.151	146.5	13.2	12.7	18.7	86.5	369.4	9	19	5	80	192	20	160	6	bdl	5.2	20.9	47.7	5.56	21.7	4.7	1.15	4.1	0.6	3.7	0.7	2.1	0.3	2	0.29	4.2	0.6	0.3	13	10.6	2.3
KI26.45	-26.45	-29.3074	0.59	59.989	0.834	16.823	5.57002	0.07622	3.394	3.647	3.409	2.741	0.132	173	33.8	12.5	23.9	88.8	582.1	9	20	8	92	332	19	154	6	bdl	5.9	18.3	41.3	4.8	19.2	4.2	1.16	4	0.6	3.4	0.7	1.9	0.27	1.8	0.27	4	0.6	0.3	14	10.5	2.5
KI26.25	-26.25	-28.8372	0.71	60.93	0.791	16.825	5.67951	0.07014	3.516	3.069	3.232	2.863	0.137	184.2	31.1	12.3	22.8	93.7	477.4	6	20	7	95	224	19	140	6	bdl	7.2	20.5	44.2	5.07	19.5	4.3	1.03	3.9	0.6	3.3	0.6	1.8	0.27	1.8	0.28	3.7	0.6	0.3	6	10.7	2.3
KI26.05	-26.05	-28.8105	0.61	62.17	0.808	16.872	5.77252	0.06301	3.588	2.169	3.089	2.971	0.134	132.3	23.1	13.4	23	93.4	592.4	9	20	6	98	338	19	162	6	bdl	6.4	22.4	48.5	5.52	20.7	4.5	1.07	3.9	0.6	3.4	0.6	1.9	0.28	1.9	0.29	4	0.6	0.3	12	12	2.7
KI25.65	-25.65	-28.7835	0.61	64.774	0.856	16.941	5.443	0.06014	2.235	2.414	3.107	3.018	0.166	131.3	50.7	14.7	19.2	94.9	638.3	6	19	5	96	304	23	168	7	bdl	4.9	23.6	53.1	6.12	23.2	4.9	1.16	4.5	0.7	4	0.8	2.3	0.34	2.2	0.34	4.3	0.7	0.3	9	12	2.8
KI25.35	-25.35	-28.7479	0.57	62.139	0.815	16.539	5.16205	0.05851	3.503	2.203	3.233	2.934	0.128	136	12.6	11.4	18.9	80.4	684.7	6	18	6	90	311	24	160	7	bdl	4.6	24	55.4	6.39	24.4	5.4	1.17	4.6	0.7	4.2	0.8	2.5	0.36	2.4	0.35	4.2	0.6	0.3	11	11.9	3
KI25.10	-25.1	-28.8662		64.145	0.805	16.249	4.981	0.05889	2.065	3.194	3.205	2.953	0.15	133	30.9	11	19	73.1	644.1	6	18	7	91	355	22	161	7	bdl	5	23.1	52.9	6.17	24.4	5	1.16	4.5	0.7	4.1	0.8	2.2	0.33	2.4	0.36	4.2	0.6	0.3	11	11.4	2.8
KI24.85	-24.85	-29.0218		62.723	0.803	18.527	5.998	0.06293	2.373	2.7	2.756	3.315	0.115	127.6	42.5	18	22	96.5	652.4	10	21	6	109	303	21	180	7	bdl	6.9	24.8	55.9	6.3	24.6	5	1.08	4.2	0.6	3.9	0.8	2.2	0.35	2.4	0.38	4.8	0.7	0.4	18	12.2	2.9
KI24.45	-24.45	-29.1059	0.55	60.496	0.86	17.528	6.04188	0.0628	3.829	2.098	2.935	3.232	0.156	158.1	24.8	13.5	20.2	97.5	570.8	6	21	bdl	106	254	24	173	7	bdl	7.6	28.1	64.2	7.39	28.3	6	1.34	5.1	0.8	4.4	0.9	2.5	0.35	2.4	0.37	4.6	0.7	0.4	9	12.1	2.8
KI23.95	-23.95	-29.1332	0.62	54.549	0.801	15.547	5.62438	0.0924	3.411	7.633	2.902	2.776	1.654	148.3	17	14.7	18.4	88.4	455.5	7	19	6	91	219	38	104	7	bdl	6.5	42	88.8	10.3	40.7	7.8	1.83	7.2	1	5.8	1.1	3.3	0.5	3.3	0.5	2.6	0.6	0.3	10	11	3
KI23.65	-23.65	-28.5492		63.418	0.805	15.969	5.842	0.05701	2.174	2.981	2.978	3.003	0.156	133.6	41.3	16.7	17.5	95.2	525.1	9	19	7	95	265	22	163	7	2	5.4	22.2	52.7	6.32	24.2	5.3	1.18	4.6	0.7	4.1	0.8	2.4	0.34	2.4	0.35	4.3	0.6	0.3	12	11.3	2.6
KI23.35	-23.35	-28.961	0.53	62.323	0.79	16.303	5.19196	0.05151	3.581	2.886	2.843	3.093	0.141	129.5	14	16.7	20.9	95.7	718.7	8	18	6	95	446	22	153	6	2	5.7	22.4	52.6	6.24	24.5	5.4	1.15	4.6	0.7	4.1	0.8	2.3	0.34	2.3	0.35	4	0.6	0.3	13	10.9	2.6
KI22.90	-22.9	-29.1397		64.421	0.75	15.35	4.893	0.04666	1.945	3.496	2.986	3.089	0.181	85.9	30.6	16.4	16.1	90	668.1	9	16	bdl	86	463	23	153	6	3	5.6	20	46.6	5.5	22.7	4.8	1.08	4.2	0.6	4.1	0.8	2.4	0.36	2.5	0.39	4.1	0.6	0.3	14	10.6	2.6
KI22.50	-22.5	-28.7722	0.48	62.613	0.794	16.332	5.28409	0.04878	3.583	2.485	2.957	3.007	0.135	135.5	25.4	16.8	24.5	96.9	623.2	10	18	7	93	395	18	157	6	2	6.6	21.7	46.8	5.27	20.7	4.5	1.03	3.7	0.6	3.3	0.6	2	0.3	2	0.3	4.2	0.6	0.4	17	11.1	2.8
KI21.40	-21.4	-28.7768	0.32	65.892	0.821	15.761	4.16979	0.0349	3.126	2.309	2.299	2.969	0.151	151.1	7	14.9	29.4	87.6	881.3	9	16	5	85	1050	20	140	5	bdl	6	18.3	43.7	5.19	20.7	4.4	1.01	3.8	0.6	3.7	0.7	2.2	0.34	2.2	0.36	3.5	0.5	0.3	12	9.2	2.6
KI18.95	-18.95	-28.867	0.39	62.781	0.776	16.839	5.0679	0.0457	3.687	2.395	2.363	3.729	0.119	151.7	24.1	14.2	21.9	104	873.2	6	19	bdl	117	780	21	159	7	bdl	8.2	21.2	49.2	5.87	23.1	5.3	1.13	4.6	0.6	3.9	0.8	2.3	0.33	2.1	0.34	4.3	0.6	0.3	17	11.5	3.1
KI14.55	-14.55	-28.7142	0.26	62.291	0.78	16.96	5.37559	0.05844	3.525	1.699	3.347	3.417	0.133	132.8	29	18.6	27.8	97.8	647.5	9	18	6	104	185	22	162	7	bdl	5.9	23.4	53.8	6.27	24.6	5.1	1.13	4.5	0.6	4	0.8	2.4	0.34	2.3	0.36	4.2	0.6	0.3	16	11.9	3.6
bdl, delow detection limit.

## Sheet: Holberg-British Columbia
Table S4. Organic carbon isotope compositions (δ13Corg) and total organic carbon (TOC) and major and trace element compositions samples from Holberg seciton, British Columbia.
							XRF	XRF	XRF	XRF	XRF	XRF	XRF	XRF	XRF	XRF	XRF	XRF	XRF	XRF	XRF	XRF	ICP-MS	ICP-MS	ICP-MS	ICP-MS	ICP-MS	ICP-MS	ICP-MS	ICP-MS	ICP-MS	ICP-MS	ICP-MS	ICP-MS	ICP-MS	ICP-MS	ICP-MS	ICP-MS	ICP-MS	ICP-MS	ICP-MS	ICP-MS	ICP-MS	ICP-MS	ICP-MS	ICP-MS	ICP-MS	ICP-MS	ICP-MS
Sample		Meter	δ13Corg (‰)	TOC (%)	δ13Ccarb (‰)	δ13Ocarb (‰)	SiO2 (%)	TiO2 (%)	Al2O3 (%)	Fe2O3* (%)	MnO (%)	MgO (%)	CaO (%)	Na2O (%)	K2O (%)	P2O5 (%)	V (ppm)	Cr (ppm)	Ni (ppm)	Cu (ppm)	Zn (ppm)	Ba (ppm)	Co (ppm)	Ga (ppm)	Ge (ppm)	As (ppm)	Rb (ppm)	Sr (ppm)	Y (ppm)	Zr (ppm)	Nb (ppm)	Mo (ppm)	Ag (ppm)	In (ppm)	Sn (ppm)	Sb (ppm)	Cs (ppm)	La (ppm)	Ce (ppm)	Pr (ppm)	Nd (ppm)	Sm (ppm)	Eu (ppm)	Gd (ppm)	Tb (ppm)	Dy (ppm)	Ho (ppm)	Er (ppm)	Tm (ppm)
H3	2.3	246.77	-27.624	0.25	-8.22778	-13.6023	39.427	0.61	10.028	2.775	0.037	2.742	18.991	5.711	0.074	0.133	148.8	82.4	53.3	43.6	160.5	125.3	7	11	bdl	bdl	bdl	503	12	58	4	7	bdl	bdl	bdl	bdl	bdl	5.6	6.4	1.29	5.6	1.3	0.33	1.6	0.3	1.7	0.3	1	0.18
H3	4	250.77	-28.344	1.25	0.0225801	-14.3397	46.464	0.115	2.276	1.23	0.043	2.227	23.259	0.786	0.261	0.066	99.8	69.1	28	20	95.8	286.5	bdl	4	bdl	bdl	4	727	12	13	1	2	bdl	bdl	bdl	0.5	bdl	7.4	5.3	1.2	5	1	0.23	1.2	0.2	1.4	0.3	0.9	0.14
H3	5	251.77	-28.5275	1.57	0.629286	-12.0763	45.528	0.276	5.42	2.243	0.04	2.039	19.408	2.334	0.487	0.279	199.7	77.8	40.8	41.3	141.6	716.3	3	7	bdl	bdl	8	757	22	23	bdl	3	bdl	bdl	bdl	0.8	bdl	11.8	9.9	2.42	10.8	2.4	0.6	2.7	0.4	2.7	0.6	1.8	0.26
H3	8	254.77	-28.355	0.9	1.13954	-11.0895	17.802	0.13	2.4	1.711	0.14	0.463	41.241	1.44	0.161	0.065	78.1	26.1	26.7	11.9	37.4	113.8	bdl	3	bdl	bdl	bdl	623	16	23	bdl	bdl	bdl	bdl	bdl	bdl	bdl	6.7	6	1.22	5.3	1.1	0.33	1.4	0.3	1.7	0.4	1.2	0.19
H3	9	255.77	-28.7336	1.11	0.687465	-12.7408	57.924	0.416	8.084	3.056	0.028	1.057	11.76	2.321	1.426	0.109	178.2	38.8	21.9	34.5	102.8	1586.9	9	8	bdl	bdl	26	644	12	22	bdl	3	bdl	bdl	bdl	0.8	0.6	7.2	9.1	1.81	8.1	1.9	0.47	1.9	0.3	1.8	0.4	1.1	0.16
H3	10	256.77	-28.8211	1.25	0.389201	-13.6706	41.645	0.32	6.348	2.836	0.069	1.064	21.914	2.019	0.864	0.178	203.1	66.1	27.2	29.9	80.9	825.1	2	7	bdl	bdl	17	724	19	34	bdl	2	bdl	bdl	bdl	bdl	0.7	8.6	9.6	2	8.8	2	0.51	2.1	0.4	2.6	0.6	1.8	0.3
H3	11	257.77	-28.568	1.31	0.457069	-13.1741	57.579	0.271	5.398	1.944	0.027	0.522	14.17	2.145	0.625	0.226	159.3	65	23.5	32.3	81.8	503.2	4	5	bdl	bdl	14	485	18	21	bdl	2	bdl	bdl	bdl	bdl	bdl	8.5	9.2	2.04	9.5	2.2	0.46	2.4	0.4	2.5	0.6	1.7	0.25
H3	21	267.77	-29.3865	0.86	0.708704	-12.261	56.877	0.702	16.015	6.68	0.034	4.991	5.5	3.588	1.323	0.139	211	23.7	24.1	40.3	87.7	1568.1	13	13	bdl	bdl	26	642	16	47	1	bdl	bdl	bdl	bdl	0.7	0.7	6.1	7.7	1.56	7.6	1.9	0.47	2	0.4	2.5	0.5	1.7	0.26
H3	22	268.77	-28.5547	1.27	1.04361	-12.9248	47.788	0.229	6.019	3.098	0.044	2.005	18.701	1.092	0.769	0.137	148.1	59.1	23	31.9	48.7	432.4	3	7	bdl	bdl	18	639	19	25	bdl	2	bdl	bdl	bdl	0.5	0.7	13.6	8.8	2.59	11.6	2.5	0.61	2.5	0.4	2.7	0.6	1.8	0.25
H3	23	269.77	-29.4272	0.94	0.912141	-12.4615	61.331	0.32	7.653	3.936	0.028	2.783	9.949	1.917	0.543	0.078	99.5	40.3	21.4	30.2	68.3	573.2	6	7	bdl	bdl	16	442	12	33	bdl	2	bdl	bdl	bdl	bdl	0.5	7.2	6	1.62	6.7	1.5	0.41	1.5	0.3	1.9	0.4	1.1	0.16
H3	24	270.77	-28.539	0.51	1.66642	-8.84805	18.365	0.224	2.828	2.68	0.275	0.902	39.964	1.121	0.315	0.09	97.8	62.3	33.3	24.5	21.9	328	1	3	bdl	bdl	4	830	7	13	1	3	bdl	bdl	bdl	bdl	bdl	5.6	6.2	1.04	4.8	1	0.32	1.1	0.2	0.9	0.2	0.6	0.08
H3	25	271.77	-29.1693	0.32	0.569123	-11.0683	27.731	0.57	10.023	5.472	0.251	3.72	25.723	1.832	0.785	0.143	228.1	229.5	30.8	43.5	20.1	597.2	15	9	1	bdl	11	776	12	27	2	bdl	bdl	bdl	bdl	bdl	bdl	7.4	10.4	1.71	7.9	1.7	0.67	1.9	0.3	1.9	0.4	1.1	0.17
H3	26.4	273.17	-29.5691	1.45	0.599809	-13.1388	64.514	0.317	7.557	3.402	0.025	2.2	9.094	2.018	0.539	0.084	193.2	28.1	24	36.9	109.3	380.6	5	7	bdl	bdl	14	458	16	32	bdl	3	bdl	bdl	bdl	0.7	0.6	7.1	5.7	1.53	6.8	1.5	0.39	1.8	0.3	2.1	0.5	1.4	0.2
H3	27.4	274.17	-29.1806	1.36	0.272557	-12.3849	58.437	0.208	5.107	2.374	0.021	1.087	13.862	1.445	0.435	0.105	94.5	61.5	27.5	36.5	67.8	316.9	4	5	bdl	bdl	11	428	13	20	bdl	4	bdl	bdl	bdl	bdl	bdl	7.9	5.9	1.65	7.4	1.6	0.47	1.7	0.3	1.8	0.4	1.1	0.16
H3	28	274.77	-29.1872	1.1	0.814148	-11.777	48.697	0.314	7.144	2.576	0.056	1.548	18.2	1.602	0.736	0.222	98	37.5	15.3	28.3	45.7	406.9	4	7	bdl	bdl	15	669	20	35	bdl	2	bdl	bdl	bdl	bdl	0.5	12.7	10.4	2.6	11.7	2.6	0.66	2.8	0.4	2.7	0.6	1.7	0.25
H3	29	275.77	-28.4812	0.94	1.66285	-11.8103	30.239	0.292	5.755	2.124	0.068	1.363	32.133	1.033	0.724	0.115	92.3	86.6	31.4	27	81.7	310	3	5	bdl	bdl	12	767	23	28	1	6	bdl	bdl	bdl	0.5	0.5	11.9	11.6	2.56	11.6	2.5	0.64	2.8	0.4	2.9	0.6	2	0.3
H3	30	276.77	-28.6909	1.17	0.969521	-11.7861	41.367	0.288	5.393	2.093	0.035	1.317	24.323	0.947	0.681	0.141	107.3	85.5	29.5	29.6	75.9	371.6	2	5	bdl	bdl	14	686	20	26	bdl	2	bdl	bdl	bdl	bdl	0.5	11	9.3	2.2	9.7	2.3	0.55	2.3	0.4	2.6	0.5	1.6	0.23
H3	31	277.77	-28.7747	1.02	0.829222	-11.3951	47.037	0.209	3.815	1.598	0.025	0.873	22.093	0.818	0.434	0.075	77.4	79.4	26.5	30.7	94.1	338.1	3	3	bdl	bdl	10	614	16	18	bdl	3	bdl	bdl	bdl	bdl	bdl	9.5	6.8	1.89	7.9	1.8	0.41	1.9	0.3	2	0.4	1.3	0.19
H4A	0	280.75	-29.4997	0.91	-3.4825	-12.9759	61.304	0.52	10.963	4.336	0.042	2.867	7.489	3.075	1.124	0.159	204.9	28.5	22.1	37.1	66.4	693.6	10	9	bdl	bdl	25	451	12	37	1	2	bdl	bdl	bdl	bdl	0.6	5.4	7	1.26	6	1.3	0.44	1.5	0.3	1.6	0.4	1.1	0.18
H4A	1	281.75	-28.7902	0.91	-4.74163	-12.5215	64.677	0.463	10.782	5.25	0.035	3.084	6.019	3.09	1.056	0.165	143.4	24.1	15.2	31.5	81.9	846.9	10	9	bdl	bdl	22	415	15	38	2	bdl	bdl	bdl	bdl	bdl	bdl	8.8	14	2.23	9.4	2.4	0.64	2.3	0.4	2.3	0.5	1.4	0.2
H4A	2	282.75	-29.6219	0.45			44.737	0.667	17.189	6.072	0.211	4.567	11.167	3.066	1.787	0.179	223.4	-21.6	18.4	28.2	61.4	1721.2	18	13	bdl	5	28	492	15	46	2	17	bdl	bdl	bdl	0.8	0.7	8.7	17.1	2.43	10.7	2.7	0.81	2.6	0.4	2.6	0.5	1.6	0.24
H4A	3	283.75	-29.515	1.1	-4.38723	-11.6832	58.243	0.688	12.491	6.257	0.051	4.161	5.968	3.951	1.037	0.137	309.7	4.1	46.2	41.9	167.9	996.1	18	9	bdl	10	18	506	11	41	1	19	bdl	bdl	bdl	2.5	bdl	5.2	9	1.44	6.6	1.7	0.52	1.8	0.3	1.8	0.4	1.2	0.17
H4A	4	284.75	-29.8885	0.75	-5.5345	-13.1986	62.737	0.552	11.483	4.804	0.053	3.261	6.385	2.92	1.425	0.154	207.9	32.1	16.9	33.9	68.5	924	11	10	bdl	bdl	29	378	14	39	2	bdl	bdl	bdl	2	0.5	0.5	7.2	11.5	1.92	8.5	2	0.56	2.1	0.4	2.3	0.5	1.4	0.21
H4A	5	285.75	-29.637	0.85	-6.62681	-13.0263	58.653	0.632	14.25	7.564	0.054	5.736	4.956	3.039	1.217	0.159	172.1	38.7	19.3	44.7	69.3	1071.5	14	12	bdl	bdl	25	447	17	39	1	3	bdl	bdl	bdl	bdl	0.6	8.2	12.7	2.04	9.1	2.3	0.62	2.5	0.4	2.8	0.6	1.7	0.25
H4A	6	286.75	-28.4557	0.6	-6.86279	-13.1036	25.267	0.148	2.33	0.989	0.267	0.509	37.348	0.988	0.327	0.111	173.2	45.3	19.7	12.9	12.4	442.4	bdl	2	bdl	bdl	5	844	13	12	bdl	bdl	bdl	bdl	bdl	bdl	bdl	6.2	5.7	1.01	4.5	0.9	0.39	1.3	0.2	1.4	0.3	1	0.15
H4A	7	287.75	-28.8036	0.82	-5.40989	-13.0834	56.161	0.583	12.247	6.103	0.06	3.805	8.248	3.047	1.212	0.14	185.6	15.6	19	36.5	78	940.8	12	10	bdl	bdl	26	481	17	38	1	bdl	bdl	bdl	bdl	bdl	0.5	9.4	13.5	2.23	10.1	2.4	0.6	2.6	0.4	2.6	0.6	1.7	0.25
H4A	8	288.75	-29.406	1.38	-4.7057	-10.2906	59.463	0.647	15.091	7.082	0.05	5.125	4.494	3.832	1.217	0.263	283.7	42	32.4	59.8	137.6	989.1	17	10	bdl	bdl	22	487	21	41	2	3	bdl	bdl	bdl	0.8	0.5	11	15.1	2.81	12.3	3	0.85	3.1	0.5	3.1	0.6	1.9	0.29
H4A	9	289.75	-29.8262	0.66	-5.43644	-11.4136	67.445	0.379	11.166	3.931	0.034	2.445	5.216	3.602	0.97	0.103	131.4	25.9	16.4	35.4	44	642	9	9	bdl	bdl	22	421	9	30	bdl	bdl	bdl	bdl	bdl	bdl	0.5	5.3	8.4	1.46	6.8	1.6	0.37	1.7	0.3	1.6	0.3	0.9	0.13
H4A	10	290.75	-29.445	0.88	-7.94818	-12.9448	45.11	0.198	4.407	1.399	0.104	0.548	22.982	1.603	0.546	0.064	151.5	46.7	15.6	19	23	249.7	1	4	bdl	bdl	11	591	11	20	bdl	bdl	bdl	bdl	bdl	bdl	bdl	6.8	6.9	1.32	5.5	1.2	0.38	1.3	0.2	1.4	0.3	0.9	0.14
H4A	11	291.75	-28.5551	0.66	-9.69273	-13.1546	20.779	0.105	1.631	1.205	0.166	0.822	41.724	0.623	0.207	0.176	116.4	51.8	26.2	10.2	18	63.8	bdl	2	bdl	bdl	3	734	6	10	bdl	bdl	bdl	bdl	bdl	bdl	bdl	3.6	3.2	0.63	2.8	0.7	0.28	0.7	0.1	0.8	0.2	0.5	0.06
H4A	12	292.75	-29.0935	1.47	-3.19288	-10.3214	62.748	0.559	13.393	6.246	0.045	4.638	4.255	3.925	0.787	0.179	493.7	31.9	37.3	51.6	219.7	656.3	13	10	bdl	7	18	443	16	44	1	11	bdl	bdl	bdl	1.7	0.5	6.9	10.4	1.94	8.7	2.3	0.72	2.4	0.4	2.5	0.5	1.5	0.24
H4A	13	293.75	-29.7743	0.59	-6.58268	-12.1647	45.466	0.885	14.312	8.513	0.117	6.216	10.263	2.552	1.425	0.166	285	2.6	14.3	63.8	109.8	1258.1	15	14	bdl	bdl	27	536	22	59	3	2	bdl	bdl	bdl	0.9	0.5	13.3	20.3	3.15	13.5	3.4	0.85	3.3	0.5	3.4	0.7	2.1	0.3
H4A	14	294.75	-28.9429	0.67	-7.29726	-13.2363	28.339	0.221	3.973	3.387	0.125	2.224	31.938	1.259	0.228	0.098	106.6	38.4	15.5	20.7	54.5	180.7	bdl	4	bdl	bdl	4	675	11	19	bdl	bdl	bdl	bdl	bdl	bdl	bdl	7.2	6.8	1.42	6.6	1.6	0.42	1.6	0.3	1.7	0.3	1	0.14
H4A	15	295.75	-28.8957	0.67	-6.98586	-12.1135	56.397	0.556	12.932	7.023	0.066	5.435	7.298	2.241	1.342	0.171	133.1	17.4	14.2	39.2	81.6	1088.7	10	12	bdl	bdl	27	388	18	59	2	3	bdl	bdl	bdl	bdl	0.6	8.7	14.7	2.55	11.3	2.9	0.7	2.9	0.5	3	0.7	2	0.27
H4A	16	296.75	-28.9576	1.91	-2.72993	-10.3445	69.822	0.498	9.92	3.415	0.03	1.63	5.65	2.131	1.272	0.144	288.8	93	39.9	58.8	37.3	514.4	10	9	bdl	bdl	30	301	17	33	bdl	2	bdl	bdl	bdl	bdl	0.9	8.1	10.3	2.17	10.1	2.2	0.88	2.4	0.4	2.5	0.5	1.6	0.22
H4A	17	297.75	-29.5025	0.43	-7.34489	-12.5972	36.533	0.289	5.256	3.331	0.142	1.927	25.506	1.503	0.634	0.088	103.1	24.3	8.3	26.6	61.9	388.1	3	5	bdl	bdl	12	680	11	22	bdl	bdl	bdl	bdl	bdl	bdl	bdl	9.3	11.1	2.14	9.2	2	0.54	1.9	0.3	1.8	0.4	1.1	0.15
H4A	18	298.75	-27.9454	1.82	-3.11855	-11.7995	72.767	0.418	9.072	3.499	0.025	2.204	4.619	2.726	0.653	0.148	181.3	80.3	35.8	46.8	77.8	343.9	8	7	bdl	bdl	16	326	19	36	bdl	2	bdl	bdl	bdl	0.5	0.5	10.7	13.9	2.66	11.7	2.6	0.99	2.8	0.4	2.8	0.6	1.9	0.28
H4A	19	299.75	-29.0106	0.75	-2.61427	-13.1028	55.543	0.643	14.657	7.203	0.066	5.232	6.74	3.192	1.222	0.167	200.7	32.8	17.8	52.3	73.9	788.3	15	13	bdl	bdl	28	430	19	53	2	bdl	bdl	bdl	bdl	0.5	0.7	11.1	14.4	2.79	12.3	2.9	0.76	3	0.5	3	0.6	1.8	0.28
H4A	20	300.75	-28.93	1.07	-2.96329	-13.1259	57.481	0.498	12.098	4.655	0.059	3.6	8.697	2.407	1.328	0.089	199.2	35.5	20	41.7	75.9	892.3	11	11	bdl	bdl	30	459	16	35	bdl	bdl	bdl	bdl	bdl	bdl	0.9	7.6	9.2	1.85	8.7	2.1	0.73	2.3	0.4	2.5	0.5	1.5	0.22
H4A	20.7	301.45	-29.0116	0.74	-2.33038	-12.7049	44.325	0.613	11.117	5.31	0.136	3.382	15.675	2.183	1.44	0.145	269.6	23.4	15.3	48	64	1038.3	12	11	bdl	bdl	30	515	18	32	1	bdl	bdl	bdl	bdl	bdl	0.7	10.5	11.6	2.2	9.7	2.3	0.62	2.3	0.4	2.6	0.6	1.8	0.26
H5	0	311.27	-28.5602	0.91	-0.306468	-11.057	49.272	0.612	11.808	5.221	0.086	2.672	12.609	2.469	1.546	0.134	175.3	32.5	33.4	52.9	250.9	1636.3	13	10	bdl	bdl	25	520	28	43	1	7	bdl	bdl	bdl	0.9	0.6	15.4	21.2	3.57	15.4	3.5	0.86	4	0.7	4.4	1	3	0.44
H5	1	312.27	-28.2778	0.87	0.736528	-12.4972	57.89	0.346	8.563	2.91	0.058	1.391	12.102	2.106	1.184	0.098	116.9	43.9	22.3	40.8	128.6	796.5	7	7	bdl	bdl	21	445	16	30	1	3	bdl	bdl	bdl	bdl	0.5	10.6	11	2.37	10.3	2.4	0.6	2.3	0.4	2.5	0.5	1.5	0.22
H5	2	313.27	-28.8984	0.94	-0.995914	-12.2188	67.685	0.324	8.475	2.337	0.032	0.938	7.744	1.907	1.194	0.084	94.1	28.4	16.2	34.6	63.9	565.7	5	7	bdl	bdl	23	321	12	30	bdl	3	bdl	bdl	bdl	bdl	0.6	7.7	7.1	1.71	8.2	1.8	0.42	1.8	0.3	1.9	0.4	1.2	0.17
H5	3	314.27	-28.083	1.28	1.36401	-12.1586	55.432	0.277	5.128	2.035	0.044	0.499	15.891	1.874	0.493	0.084	97.4	46.5	24.1	36	62.7	341.1	4	5	bdl	bdl	13	440	15	26	bdl	4	bdl	bdl	bdl	bdl	0.5	7.7	6.6	1.74	7.7	1.7	0.55	2	0.3	2.1	0.4	1.4	0.19
H5	4	315.27	-28.2465	1.14	0.640587	-13.4846	62.147	0.201	6.048	1.784	0.028	0.622	12.033	1.668	0.601	0.142	78.5	44.1	24.4	30.9	86.7	239.9	4	5	bdl	bdl	11	394	22	21	bdl	3	bdl	bdl	bdl	bdl	bdl	13.3	11.2	2.96	13.2	2.8	0.69	3.1	0.5	2.9	0.6	1.8	0.25
H5	5	316.27	-27.8758	0.87	1.03136	-12.846	40.566	0.414	6.928	1.809	0.077	0.607	22.509	1.853	1.151	0.063	133	11.1	15.6	26.4	59.3	1282.4	4	5	bdl	bdl	14	592	14	29	bdl	6	bdl	bdl	bdl	bdl	bdl	7.4	5.4	1.19	5	1	0.28	1.2	0.2	1.6	0.4	1.4	0.23
H5	6	317.27	-28.7805	1	-0.264341	-11.9151	64.276	0.231	4.446	1.558	0.032	0.441	11.419	1.204	0.512	0.077	77.5	79.4	25.9	31.2	73.2	210.1	4	4	bdl	bdl	13	252	11	24	bdl	3	bdl	bdl	bdl	bdl	0.5	7	5.4	1.56	6.3	1.4	0.34	1.4	0.2	1.5	0.3	1	0.15
H5	7	318.27	-28.2245	1.27	0.103817	-12.8094	59.322	0.237	5.831	1.781	0.034	0.597	13.828	1.71	0.716	0.093	85.6	60.7	23.2	35	60.2	397.1	3	5	bdl	bdl	14	384	15	28	bdl	3	bdl	bdl	bdl	bdl	bdl	8.1	3.3	1.69	7.7	1.7	0.37	1.9	0.3	2	0.4	1.3	0.21
H5	7.4	318.67	-28.2628	0.83	0.230273	-12.5555	62.229	0.331	8.432	2.263	0.035	0.774	10.207	2.539	0.974	0.118	86.2	27.1	12.3	29.3	69.2	579.8	4	5	bdl	bdl	14	345	10	40	bdl	3	bdl	bdl	bdl	bdl	bdl	3.6	2.4	1.08	4.8	1.2	0.32	1.3	0.2	1.4	0.3	0.9	0.14
bdl, delow detection limit.
[truncated: 10 more columns]

## Sheet: Pignola-Abriola - Italy
Table S5. Organic carbon isotope compositions (δ13Corg) and total organic carbon (TOC) and major and trace element compositions samples from Pignola-Abriola seciton, southern Italy.
							XRF	XRF	XRF	XRF	XRF	XRF	XRF	XRF	XRF	XRF	XRF	XRF	XRF	XRF	XRF	XRF	XRF	XRF	XRF	XRF	XRF	XRF	ICP-MS	ICP-MS	ICP-MS	ICP-MS	ICP-MS	ICP-MS	ICP-MS	ICP-MS	ICP-MS	ICP-MS	ICP-MS	ICP-MS	ICP-MS	ICP-MS	ICP-MS	ICP-MS
Sample	Formation	Meter	Age (Ma)	δ13Corg (‰)	TOC (%)	δ98Mo (‰)	SiO2 (%)	TiO2 (%)	Al2O3 (%)	Fe2O3† (%)	MnO (%)	MgO (%)	CaO (%)	Na2O (%)	K2O (%)	P2O5 (%)	V (ppm)	Cr (ppm)	Co (ppm)	Ni (ppm)	Cu (ppm)	Zn (ppm)	Rb (ppm)	Sr (ppm)	Nb (ppm)	Y (ppm)	Zr (ppm)	Ba (ppm)	Mo (ppm)	La (ppm)	Ce (ppm)	Pr (ppm)	Nd (ppm)	Sm (ppm)	Eu (ppm)	Gd (ppm)	Tb (ppm)	Dy (ppm)	Ho (ppm)	Er (ppm)	Tm (ppm)	Yb (ppm)	Lu (ppm)	U (ppm)
PAI191	Scisti Silicei	58.1	204.421			0.04	6.36388	0.011884	0.314926	0.511012	0.314926	0.196086	51.3686	0.02971	0.02971	0.011884		5.3478			23.1738	11.2898	8.3188	449.215		11.2898			0.444523	9.62016	15.4096	2.19332	9.64125	2.07083	0.456425	2.27701	0.35114		0.50708	1.3386	0.149241	0.900418	0.0869471	0.415312
PAI189	Scisti Silicei	57.8	204.452	-25.56	0.12
PAI187	Scisti Silicei	57.5	204.482	-24.66	0.13
PAI185	Scisti Silicei	57.05	204.528	-26.43
GNM119	Scisti Silicei	56.98	204.535		0.16
GNM117	Scisti Silicei	56.76	204.558	-26.61	0.12
PAI184	Scisti Silicei	56.5	204.584	-25.8	0.15
GNM113	Calcari con Selce	55.81	204.654		0.2
GNI29*	Calcari con Selce	55.7	204.665	-24.41	1.34	-1.34	68.6267	0.397667	7.054	2.7	0.00580333	0.94	0.398	0.0973333	2.24267	0.074	182.833	288.067		40.0333	128.8	14.1	76.5	38.4		17.5667	72.2	153.533
PAI180	Calcari con Selce	55.63	204.672	-25.71	0.17
GNI28	Calcari con Selce	55.55	204.681	-25.63	1.35	-0.76	85.9721	0.219098	4.95352	1.75278	0.019052	0.685872	0.695398	0.152416	1.33364	0.038104	58.1086	21.9098	21.9098	36.1988	40.0092	24.7676	44.7722	31.4358	4.763	12.3838	46.6774		3.2	13.6274	21.8119	2.443	9.21572	1.88046	0.432116	1.91306	0.289518		0.556558	1.499	0.155823	1.0932	0.0879718	1.76018
GNI27	Calcari con Selce	55.25	204.711	-25.4	0.93
GNM109	Calcari con Selce	55.05	204.731		0.31
PAI173	Calcari con Selce	54.45	204.792	-25.77	0.14
GNM105	Calcari con Selce	54.06	204.832		0.29
GNM102	Calcari con Selce	53.75	204.864	-27.83	0.17
GNM100	Calcari con Selce	53.35	204.904		0.32
PAI168	Calcari con Selce	53.15	204.925	-25.67	0.11
GNM98	Calcari con Selce	53.06	204.934		0.11
PGC49*	Calcari con Selce	52.85	204.955				78.3535	0.5355	11.8165	3.312	0.005825	1.7145	0.4935	0.149	3.5205	0.083	76.1	226.2		23.55	69.3	28.45	136.15	51		16.95	117.85	190.75
GNI26	Calcari con Selce	52.65	204.975	-25.85	1.12	-0.66	69.2032	0.560834	12.0074	4.40393	0.04597	1.6917	0.937788	0.257432	3.43856	0.04597	159.056	69.8744	69.8744	104.812	123.2	53.3252	115.844	53.3252	11.9522	21.1462	117.683		9.8	29.2778	56.9554	6.06661	22.7577	4.6397	0.966685	4.16809	0.69036	1.77267	0.880192	2.66045	0.380813	2.37758	0.314039	3.35123
GNM94	Calcari con Selce	52.46	204.995		0.18	-0.29
PAI166	Calcari con Selce	52.5	204.991	-25.2638	0.23	-0.07	45.5525	0.046356	1.22071	1.46794	0.19315	0.432656	27.5277	0.084986	0.169972	0.069534		10.8164	3.0904	25.4958	40.1752	13.9068	11.589	147.567	2.3178	27.041			1	27.256	72.102	8.1201	35.6824	8.06617	1.59539	6.78558	1.0118	3.27329	0.950162	2.6034	0.34732	2.01393	0.27902	0.464014
PGC48*	Calcari con Selce	52.5	204.991				74.618	0.496	10.315	2.8415	0.01828	1.5355	4.956	0.166	2.956	0.0725	121.8	234.65		44.25	49.25	17.65	115.6	72.55		18.75	113.5	197.7
PGC47*	Calcari con Selce	52.3	205.011				81.569	0.4565	9.99	2.775	0.02089	1.4745	1.476	0.1275	2.7365	0.0695	85.6	249.05		28.25	46.45	13.9	105	40.1		15.95	103.3	167.7
PGC46*	Calcari con Selce	52.2	205.021			-0.39	86.307	0.358333	7.958	2.961	0.0194567	1.2	0.348667	0.0946667	2.14633	0.0466667	59.1667	203.233		35.6	41.5667	12.4	80.4	32.5333		12	78.8	163.533
GNM91	Calcari con Selce	52.04	205.038		0.15	-0.06
PAI162	Calcari con Selce	51.65	205.077	-26.52	0.16
PGC45*	Calcari con Selce	51.63	205.079				81.496	0.476	10.514	3	0.0210367	1.55133	0.425333	0.13	2.92933	0.0713333	86.8667	268.667		35.9333	75.5	16.9333	106.767	40.8667		16.6333	105.533	186.367
PGC44*	Calcari con Selce	51.45	205.098				80.5583	0.504333	10.749	3.29367	0.02124	1.656	0.447	0.100333	3.128	0.072	84.1667	230.3		23.0333	68.1667	16.2667	121	37.9		14	112.633	168.267
GNI25	Calcari con Selce	51.4	205.103	-25.97	0.61	-1.44
GNM85	Calcari con Selce	51.05	205.138	-25.86	0.13
PAI160	Calcari con Selce	50.8	205.164	-25.1658	0.27	1.44	28.9502	0.076791	1.74525	0.872625	0.251316	0.439803	36.2872	0.104715	0.404898	0.188487	11.8677	12.5658			25.1316	10.4715	19.5468	124.262		24.4335			1	22.5144	42.7322	5.90951	26.3832	5.7452	1.20743	5.42802	0.793731	2.81395	0.776746	2.08013	0.270883	1.64381	0.205708	2.14221
PAI157	Calcari con Selce	50.2	205.225	-25.03	0.18
GNM84	Calcari con Selce	50.17	205.228		0.23
GNM83	Calcari con Selce	50.04	205.241		0.33
GNM82	Calcari con Selce	49.75	205.27		0.21
PGC43*	Calcari con Selce	49.6	205.286			-0.18	83.7077	0.393333	8.525	2.904	0.0311933	1.34933	1.174	0.111	2.29233	0.489	93.6667	206.333		17.7	58.9667	39.3	84.4	42.7333		25.7	92.3333	173.1
GNI24	Calcari con Selce	49.24	205.322	-26.56	0.61
PGC42*	Calcari con Selce	49.2	205.326				71.3427	0.366333	7.446	2.10067	0.0891533	1.169	9.57267	0.142333	2.18967	0.059	294.533	574.967		6.9	58.3	97.1	81.3333	74.2667		16.3333	89.8	178.7
GNI23	Calcari con Selce	49.15	205.331	-24.36	0.54
PGC41*	Calcari con Selce	49.02	205.345				86.1863	0.346667	7.911	2.196	0.0221267	1.19533	0.432	0.134333	2.112	0.109667	156.633	363.1		8.76667	49.7333	6.93333	81.4333	31.5667		15.3	86.0333	160.533
GNI22	Calcari con Selce	48.9	205.357	-26.15	0.3	-0.44	71.2029	0.53998	11.2372	4.77603	0.06517	1.56408	0.50274	0.24206	3.10954	0.03724	104.272	50.274	54.929	79.135	119.168	36.309	100.548	50.274	10.241	18.62	115.444		9.2	23.4478	42.5093	3.96692	13.5799	2.1339	0.429373	2.03934	0.340022	0.341257	0.564471	1.75234	0.260944	1.66018	0.240307	2.71246
PAI155	Calcari con Selce	48.65	205.382	-25.7176	0.17	0.05	44.3669	0.045984	1.19558	0.781728	0.206928	0.283568	28.648	0.07664	0.206928	0.398528		7.664	3.0656	9.1968	24.5248	9.1968	13.0288	100.398	3.0656	20.6928			2.2	19.1541	43.4305	5.16029	22.2844	4.70218	1.04246	4.41363	0.674384	2.08377	0.668436	1.88095	0.241229	1.3404	0.185116	1.76863
GNI21	Calcari con Selce	48.4	205.408	-25.77	0.53
PGC40*	Calcari con Selce	48.2	205.428				79.933	0.555667	11.8687	2.89167	0.0348567	1.73433	0.317667	0.144333	3.17	0.0803333	182.8	448.567		20.5667	73.8	308.767	118.967	39		21.9	134.9	191.633
GNI20	Calcari con Selce	48.1	205.438	-25.4	0.68
PGC39*	Calcari con Selce	47.9	205.459				85.7387	0.457	9.453	2.447	0.03911	1.421	0.364	0.133	2.516	0.0593333	155.8	300.867		18.4667	69.5	10.1667	96.3667	35.1667		23.1	116.9	176.867
PGC38*	Calcari con Selce	47.5	205.499				87.11	0.352	8.08	2.165	0.031	1.219	1.081	0.142	2.182	0.06	70	214		10	65	9	83	41		18	90	165
GNI19B*	Calcari con Selce	47.4	205.509	-25.86	0.58		57.4593	0.363667	6.28533	2.63167	0.11944	0.953	10.2067	0.124667	1.91233	0.0716667	261.667	310.8		28.3333	59.5667	206.5	70.2	69.1667		25.9333	85.6667	161.767
PAI146	Calcari con Selce	47.25	205.525		0.29
PGC37*	Calcari con Selce	47.2	205.53				86.5413	0.375	8.90267	2.586	0.0374767	1.352	0.312	0.147667	2.36667	0.0606667	152.767	255.933		24.2333	53.4333	55.7	85.1	35.6333		15.7333	97.7333	171.067
PGC36*	Calcari con Selce	47.1	205.54				91.233	0.27	6.29567	1.83	0.04219	0.952667	0.576667	0.115	1.59433	0.031	168.367	270.467		13.8667	60.0333	44.4	59.3	31.5667		14.3	71.0333	163.267
PGC35*	Calcari con Selce	47	205.55				84.57	0.369333	8.25833	2.69233	0.03714	1.23233	1.42833	0.160333	2.07733	0.321333	223.5	242.633		28.6667	54.4667	168.067	75.0667	43.8		28.7	93.8667	177.667
PGC34*	Calcari con Selce	46.8	205.57				83.695	0.429	9.68267	2.68633	0.0108633	1.442	0.853667	0.127	2.61233	0.388333	142.1	250.867		23.6333	44.9333	150.1	97.2	43.6667		29.2333	102.033	176.767
GNI19	Calcari con Selce	46.8	205.57	-25.68	0.89	-0.49	77.9643	0.399378	9.0811	2.44381	0.019018	1.30273	0.580049	0.199689	2.52939	0.161653	229.167	107.452	16.1653	35.1833	116.961	80.8265	84.6301	40.8887	8.5581	14.2635	82.7283		11.6	25.6228	42.3981	3.78345	12.5548	2.30502	0.482785	2.14488	0.355927	0.583061	0.53844	1.66903	0.23997	1.53124	0.216443	4.50373
PGC33*	Calcari con Selce	46.45	205.606				77.8957	0.543667	11.9827	3.518	0.0435967	1.74467	0.317	0.208667	3.362	0.081	253.667	1131		30.9333	83.3667	29.9333	128.9	43.1333		26.1667	140.6	190.133
GNI18	Calcari con Selce	46.45	205.606	-26.05	1.31
PA151P	Calcari con Selce	46.41	205.61		1.31
PGC32*	Calcari con Selce	46.3	205.621				86.7523	0.353667	8.847	1.874	0.00585667	1.23367	0.187667	0.145333	2.19333	0.0536667	410.367	734.833		15	87.1	7.03333	73.7333	30.6333		14.9	102.733	171.2
PA140P	Calcari con Selce	46.3	205.621	-26.72	1.37
GNI17	Calcari con Selce	46.26	205.625	-26.37	0.87
PGC31*	Calcari con Selce	46.1	205.642				91.9027	0.26	6.20667	1.44567	0.01419	0.924667	0.232667	0.174333	1.533	0.0346667	311.767	490.8		20.9	65.4	23.8667	54.9333	32		11.6667	67.9	171.667
PA120P	Calcari con Selce	46.1	205.642	-27.12	1
PA105P	Calcari con Selce	45.95	205.657	-27.06	0.96
PAI143	Calcari con Selce	45.94	205.658	-24.9	0.19
PGC30*	Calcari con Selce	45.8	205.672				85.589	0.430333	9.30967	2.48033	0.0160033	1.37133	0.256	0.175	2.398	0.06	442.667	705.333		55.4333	85.9667	346.467	85.6667	47.5		13.4667	102.9	183.1
GNI16	Calcari con Selce	45.8	205.672	-27.1	0.67	-1.3	83.2471	0.316602	6.70621	1.88042	0.019188	1.02656	0.33579	0.19188	1.7653	0.019188	311.805	118.006	15.3504	61.4016	103.615	173.651	61.4016	37.4166	7.6752	10.5534	70.0362		18.8	22.4091	37.2803	3.14571	9.69805	1.48229	0.288397	1.56859	0.260305		0.515309	1.57794	0.225552	1.46615	0.189693	3.28938
PA91P	Calcari con Selce	45.81	205.671	-26.87	0.84
PAI142	Calcari con Selce	45.65	205.687	-25.89	0.14
PA72P	Calcari con Selce	45.62	205.69	-27.13	0.74
PGC29*	Calcari con Selce	45.6	205.692				85.0397	0.413	8.77067	2.77167	0.0379	1.29833	0.224667	0.181333	2.25333	0.0663333	381.233	453.433		87.4	92.5667	302.433	79.5	44.9333		13.8333	99.5	192.767
PA55P	Calcari con Selce	45.45	205.708	-26.8	0.82
PGC28*	Calcari con Selce	45.4	205.713				89.1917	0.330667	7.74067	2.087	0.0136767	1.13733	0.241	0.167	1.95667	0.061	274.4	534.067		68.1667	84.1333	109.167	72.1333	37.2		14.3	85.4667	176.8
PA46P	Calcari con Selce	45.36	205.717	-27.35	0.8
PGC27*	Calcari con Selce	45.3	205.723				90.3763	0.319333	7.27567	1.99467	0.00756667	1.078	0.206	0.148	1.861	0.0553333	98.5	365.5		60.9333	65.4333	18.5	70.7	33.1		14.9	91.5667	169.233
PA38P	Calcari con Selce	45.28	205.725	-25.44	0.99
GNI15	Calcari con Selce	45.28	205.725	-27.13	0.91
GNI14	Calcari con Selce	45.23	205.73	-25.42	1.21	-1.18	76.0301	0.367068	9.93907	2.76713	0.018824	1.54357	0.461188	0.178828	2.81419	0.028236	58.3544	57.4132	6.5884	85.6492	99.7672	33.8832	92.2376	33.8832	16.0004	19.7652	122.356		12.7	26.8278	59.7466	5.15875	18.1234	3.13064	0.621965	3.18278	0.559333	1.90701	0.821935	2.44986	0.35473	2.17287	0.30657	2.98437
GNI14*	Calcari con Selce	45.23	205.73		1.21		69.5937	0.38	8.24	2.84433	0.0120633	1.24033	0.410667	0.116	2.56333	0.0763333	86.4667	381.7		51.1333	105.567	22.1333	93.1667	32.7667		22.8667	115.733	151.033
PGC26*	Calcari con Selce	45.2	205.733				89.7387	0.336667	7.55667	1.96533	0.00740667	1.10333	0.218333	0.143667	1.91267	0.056	163.333	676.233		54.2	90.9	20.6667	70.9667	33.9		15.6	93.5	178.8
PAI139	Calcari con Selce	45.18	205.735	-27.58
PGC25*	Calcari con Selce	45.15	205.738				85.2577	0.375667	9.52233	2.73567	0.01415	1.41867	0.256	0.125667	2.51333	0.0683333	73.6	309.2		50.1667	103.8	19	90.2667	32.3667		23.1667	123.767	168.9
PGC24*	Calcari con Selce	45.1	205.743				80.641	0.517667	11.43	3.60533	0.00930667	1.71833	0.304667	0.170667	3.09133	0.0966667	76.1	206.867		145.867	66.4667	25.1667	109.367	49.2		21.3333	119.767	196.9
PA14P	Calcari con Selce	45.04	205.749	-26.8	0.22
PAI136	Calcari con Selce	44.98	205.756	-25.7958	0.19	-1.44	47.9598	0.11805	2.57349	1.16476	0.18888	0.54303	24.7669	0.11805	0.66895	0.02361		11.805	7.87	21.249	26.758	15.74	27.545	96.014	3.935	18.888	33.054		1.1	17.0707	39.8365	4.56212	20.0567	4.67435	1.02952	4.26687	0.692405	2.62067	0.669565	1.9167	0.263075	1.53463	0.21719	0.380507
PA3P	Calcari con Selce	44.93	205.761		0.19
PA12N	Calcari con Selce	44.78	205.776		0.1
PA15N	Calcari con Selce	44.75	205.779		0.15
PAI134	Calcari con Selce	44.75	205.779	-24.91	0.23
PA25N	Calcari con Selce	44.65	205.789		0.12
PA40N	Calcari con Selce	44.5	205.804		0.13
PA50N	Calcari con Selce	44.4	205.815		0.13
PGC19*	Calcari con Selce	44.35	205.82				85.864	0.425333	9.593	2.85367	0.01606	1.383	0.340333	0.134333	2.61467	0.0783333	43.6667	181.533		41.8667	38.3	26.6667	99.3667	54.5667		20	103.567	183
GNM52	Calcari con Selce	44.35	205.82	-29.95	0.41	-0.73
PA60N	Calcari con Selce	44.3	205.825		0.1
PGC18*	Calcari con Selce	44.25	205.83				80.1647	0.375333	8.51733	2.37567	0.0416933	1.279	4.74767	0.154333	2.35	0.0706667	61.5333	151.133		37.2333	36.1	23.4333	90.6333	68.9333		20.2333	91	183
PA70N	Calcari con Selce	44.2	205.835		0.12
PA80N	Calcari con Selce	44.1	205.845		0.12
PA95N	Calcari con Selce	43.95	205.86	-27.0412	0.1
PA110N	Calcari con Selce	43.8	205.876	-26.34	0.11	-1.53
PGC16*	Calcari con Selce	43.4	205.916				84.7003	0.420333	9.27667	3.06567	0.0204433	1.40867	0.529667	0.138	2.743	0.0736667	41.5	167.6		35.1667	38	30.1333	106.767	53.1		18.2	106.833	177.833
PA125N	Calcari con Selce	43.65	205.891	-25.64	0.19
PA145N	Calcari con Selce	43.45	205.911		0.21
PA152N	Calcari con Selce	43.48	205.908		0.17
GNP3	Calcari con Selce	43.3	205.926	-27.26	0.35	-0.51	68.0355	0.213696	4.94172	1.63834	0.124656	0.783552	11.1567	0.151368	1.46026	0.026712	34.7256	28.4928	24.0408	51.6432	52.5336	24.0408	51.6432	70.3416	5.3424	21.3696	55.2048		1.6	17.4761	60.1708	7.0273	34.3277	8.61423	1.8018	6.89476	1.01193	3.50642	0.810311	2.18581	0.287575	1.68768	0.220825	0.79576
PGC15*	Calcari con Selce	43.25	205.931				80.7853	0.449	9.97133	2.934	0.0591767	1.498	1.964	0.170667	2.862	0.0853333	46.4667	160.3		38.2	31.6333	27.5	102.833	57.7667		28.2	118.6	211.5
PA165N	Calcari con Selce	43.25	205.931		0.1
PA185N	Calcari con Selce	43.05	205.952		0.09
PA200N	Calcari con Selce	42.9	205.967	-26.0189	0.28	0.1
PAI119	Calcari con Selce	42.6	205.998		0.12
PGC14*	Calcari con Selce	42.45	206.013				69.592	0.711333	15.567	4.97967	0.02406	2.31633	0.332	0.148333	5.103	0.108	82.4667	251.667		64.3667	45.5333	47.1333	181.667	51.5		54.2667	290.167	207.433
GNP2	Calcari con Selce	42.3	206.028	-28.28	0.14
PGC13*	Calcari con Selce	42.35	206.023			-0.44	76.2547	0.563667	12.863	4.192	0.0198633	1.952	0.26	0.123333	4.125	0.100333	67.1667	201.533		46.7667	30.3667	40.7333	154.7	40.6667		47.5667	231.833	188.333
PA255N	Calcari con Selce	42.35	206.023	-27.41	0.14
PAI116	Calcari con Selce	42.2	206.038	-25.18	0.11
PGC12*	Calcari con Selce	42	206.059				78.966	0.499667	11.7777	3.778	0.0537633	1.80567	0.264667	0.108333	3.673	0.0926667	51.9333	187.633		47.4667	11.7	38.3	133.667	35.3333		47.1667	210.5	204.767
PA295N	Calcari con Selce	41.95	206.064		0.11
PGC11*	Calcari con Selce	41.85	206.074				82.7983	0.392	8.781	3.778	0.0550467	1.41067	0.342667	0.115333	2.88667	0.079	44.7333	144.033		47.5	13.3	37.4	112.5	50.9667		23.4333	97.5667	167.2
GNM41A	Calcari con Selce	41.77	206.082	-27.55	0.19	1.13	42.5607	0.106554	2.19958	1.09598	0.182664	0.479493	28.2216	0.091332	0.654546	0.022833	6.0888	10.6554		9.8943	28.1607	15.9831	28.1607	100.465	3.0444	27.3996	39.5772		0.7	24.7909	54.6008	6.54555	27.9673	6.40715	1.36699	5.78788	0.899228	3.69934	0.875841	2.45075	0.347533	1.98436	0.275892	0.165135
PA355	Calcari con Selce	41.35	206.125		0.08
PAI111	Calcari con Selce	41.3	206.13	-24.46	0.11
PGC 10*	Calcari con Selce	41.26	206.134			-0.55	81.401	0.414	9.62167	3.653	0.104417	1.557	0.344	0.118	3.12767	0.087	52.1333	154.7		64.3333	25.8	44.7333	117.233	34.0667		26.5333	112.867	173.033
PGC9*	Calcari con Selce	40.91	206.169			-0.81	84.4237	0.385667	8.50733	3.07867	0.04054	1.37	0.347667	0.112667	2.76133	0.0773333	49	197.7		56.6667	74.3333	35.7	103.733	34.0333		21.0667	114.1	176.4
GNM37	Calcari con Selce	40.7	206.191	-27.97	0.15
PGC8*	Calcari con Selce	40.66	206.195			-0.45	74.9077	0.460667	10.3653	4.046	0.0623933	1.72767	2.76733	0.139	3.522	0.104	58.6	177.433		61.4667	40.3667	45.1333	134.467	64.6333		26.8	112.667	179.133
GNM35B	Calcari con Selce	40.19	206.243	-26.55	0.14
PAI108	Calcari con Selce	40	206.262	-25.4706	0.29	-2.49	48.1304	0.055286	1.41374	0.726616	0.229042	0.426492	26.2687	0.094776	0.379104	0.679228	7.898	14.2164	99.5148	145.323	81.3494	25.2736	17.3756	141.374		65.5534			1.4	35.9775	120.896	14.526	73.6328	20.7498	4.52076	18.4397	2.72457	12.6207	1.86384	4.63108	0.566619	2.86501	0.388655	6.41412
PGC7*	Calcari con Selce	39.82	206.28			-0.82	82.3543	0.4	9.019	3.78933	0.0816567	1.55033	0.333667	0.128333	3.141	0.0903333	52.7	181.433		63.3	37.6333	36.2	119.667	36.3333		21.2667	95.1667	184
GNP1	Calcari con Selce	39.35	206.328	-27.93	0.12
GNM30A	Calcari con Selce	39.08	206.356		0.14
PAI104	Calcari con Selce	38.8	206.686	-24.314	0.19	-1.12	29.5106	0.041574	1.06707	0.55432	0.27716	0.34645	36.6267	0.062361	0.297947	0.020787	13.858	4.1574			23.5586	8.3148	13.858	128.879		26.3302			0.5	18.8875	34.7455	5.40692	23.786	5.56591	1.23948	5.17408	0.829621	2.36941	0.902321	2.44604	0.32453	1.84852	0.230592	0.632562
GNI13	Calcari con Selce	37.73	206.868	-25.58	0.8	-0.69	76.8388	0.45144	9.88465	2.16315	0.028215	1.63647	0.45144	0.24453	3.06603	0.047025	32.9175	28.215	81.8235	145.778	117.562	37.62	94.05	49.8465	11.286	22.572	89.3475		1	27.6592	62.0962	5.76793	21.8715	4.14037	0.808366	3.73038	0.539067	0.756727	0.696421	1.91398	0.249199	1.54902	0.187746	1.49628
PGC4*	Calcari con Selce	37.55	206.899				87.3877	0.350667	8.28633	1.84133	0.0714967	1.332	0.270333	0.147333	2.389	0.101	241.167	370.6		139.7	56.3333	149.067	79.3667	41.4333		29.3	76.8333	179.167
GNI12	Calcari con Selce	37.5	206.907	-24.9	0.41	-0.97	80.1377	0.38348	8.08184	2.12831	0.105457	1.37094	0.393067	0.182153	2.54055	0.047935	40.2654	46.0176	46.9763	145.722	82.4482	26.8436	81.4895	39.3067	8.6283	22.0501	79.5721		1.2	28.1726	55.4659	5.94771	22.9099	4.59261	0.966054	4.33071	0.66729	1.24976	0.828672	2.38021	0.315521	1.91611	0.232483	1.74521
GNI11	Calcari con Selce	37.3	206.942	-25.76	0.96
PAI101	Calcari con Selce	36.8	207.027		0.13
PGC3*	Calcari con Selce	36.5	207.078				69.1387	0.795	15.2583	4.484	0.11537	2.602	0.325	0.114333	5.354	0.0903333	90.3667	377.133		92.6	19.9	42.4333	196.1	47.4		33.0333	176.8	265.567
GNI10	Calcari con Selce	36.1	207.146	-23.7	0.5	-0.4	84.7972	0.28974	6.3936	1.51631	0.086922	1.09135	0.33803	0.222134	2.06681	0.038632	22.2134	16.4186	9.658	66.6402	53.119	24.145	65.6744	41.5294	6.7606	11.5896	65.6744		0.4	21.2503	52.8172	5.2296	20.8343	3.85771	0.696273	3.0436	0.436075		0.549208	1.55032	0.187244	1.21199	0.12515	1.39941
PGC2*	Calcari con Selce	36	207.163				82.031	0.449	9.502	2.44467	0.1151	1.578	1.178	0.223667	2.884	0.0856667	63.8	182.5		38.1	47.4667	18.1	98.9333	56.3333		24.0333	104.233	194.5
PGC1*	Calcari con Selce	35.8	207.197				70.4103	0.438333	9.20333	2.68167	0.0718967	1.648	9.57567	0.182	3.01433	0.0756667	62.1	169.9		48.7	60.9	18.5	108.633	83.3		27.0667	92.7333	194.7
GNI9	Calcari con Selce	35.7	207.214	-24.19	0.42
PARC1	Calcari con Selce	33.8	207.537	-27.78	0.08
PARC3	Calcari con Selce	33.4	207.605	-25.9713	0.16	-0.1	13.8889	0.01249	0.368455	0.318495	0.168615	0.355965	46.6002	0.006245	0.09992	0.018735		4.996			24.98	6.8695	8.1185	169.24		23.1065			0.5	2.80984	1.93362	0.70544	3.30727	0.434999	0.100429	0.660322	0.0727916		0.230614	0.590992	0.0391501	0.320476	0.00815626	0.572297
PARC6	Calcari con Selce	32.95	207.682	-27.5	0.08
PARC7	Calcari con Selce	32.7	207.724			-0.88	3.94401	0.011566	0.202405	0.358546	0.17349	0.323848	52.5386	0.005783	0.040481	0.017349		3.4698			21.9754	8.6745	9.2528	165.972		17.349			1.1	11.7621	15.1111	2.55501	11.4362	2.54059	0.581141	2.69251	0.446226	1.39052	0.559833	1.59359	0.219803	1.23072	0.165909	0.729521
PARC10	Calcari con Selce	32.05	207.835	-27.87	0.06
GNI8*	Calcari con Selce	31.7	207.895	-25.67	0.72		59.4603	0.428333	9.24867	2.31667	0.0088	1.59833	2.76133	0.114	3.125	0.195667	118.533	236.767		19.5	60.2333	22.7	90.7667	37.3		35.2	77.3	170.3
GNI7	Calcari con Selce	31.65	207.903	-24.58	0.26	-1.34	61.6523	0.480546	9.40624	4.16473	0.106788	1.68191	7.80442	0.115687	3.16804	0.133485	53.394	35.596	65.8526	161.962	115.687	95.2193	95.2193	57.8435	8.899	35.596	92.5496		4.1	26.4849	46.9528	6.77194	30.0574	6.74201	1.32118	6.37059	0.988827	3.7823	1.10459	3.29742	0.476569	2.79203	0.416246	4.14474
GNI6	Calcari con Selce	31.6	207.912	-24.45	0.37	-0.94
PARC12	Calcari con Selce	31.5	207.929	-25.96	0.13
PARC15	Calcari con Selce	30.89	208.033	-27.18	0.15	0.03	21.3836	0.019818	0.541692	0.310482	0.158544	0.36333	42.4105	0.006606	0.158544	0.244422	5.9454	4.6242			23.121	5.9454	9.2484	132.12		24.4422			1.3	5.49226	6.95406	1.50541	6.61223	1.38213	0.315439	1.42969	0.224576		0.32516	0.857714	0.0918388	0.572866	0.0611141	4.90001
GNI5	Calcari con Selce	30.67	208.07		0.77
GNI4	Calcari con Selce	30.65	208.073	-25.3	3.02	-1.1	57.9983	0.763251	14.4842	3.46534	0.017546	2.57926	3.25478	0.193006	4.88656	0.061411	236.871	110.54	11.4049	50.8834	85.0981	40.3558	154.405	44.7423	14.9141	20.1779	150.018		8	31.8293	45.3303	4.45186	13.4702	1.90284	0.410167	2.17196	0.401669	1.29723	0.724115	2.48821	0.433633	2.75976	0.423443	8.79087
GNI3	Calcari con Selce	30.55	208.09	-26.95	1.57
GNI2	Calcari con Selce	30.3	208.133	-25.66	1.33
PARC16	Calcari con Selce	30.25	208.141		0.14
GNI1*	Calcari con Selce	29.9	208.201	-27.68	2.22	-0.98	51.063	0.904667	14.9683	3.901	0.00638	2.66133	1.07233	0.118	6.159	0.169667				46.6333	210.3	39.2667	229.233	43.5667		43.7667	179.9	190.933
PAI76	Calcari con Selce	28	208.524	-24.91	0.09
PAI74	Calcari con Selce	27.6	208.592	-23.73	0.07
PAI72	Calcari con Selce	27.4	208.627		0.08
PAI70	Calcari con Selce	27.1	208.678	-23.89	0.1
PAI68	Calcari con Selce	26.8	208.837	-23.5	0.2	-0.34	37.1355	0.163658	3.26572	1.23487	0.104146	0.699266	29.8378	0.066951	1.13073	0.037195	4.4634	15.6219		11.9024	29.756	19.3414	40.9145	104.146	4.4634	29.0121	40.9145		0.2	26.7697	45.9596	6.33029	27.6665	6.13823	1.30316	5.56293	0.879909	4.0774	0.815997	2.34247	0.345829	1.95253	0.286	0.349199
PAI65	Calcari con Selce	26.6	208.911	-25.38	0.09
GNI100	Calcari con Selce	26.33	209.012		0.33
PA24.00*	Calcari con Selce	26	209.134				58.5463	0.842667	17.2293	5.74533	0.03797	2.95667	2.70233	0.174667	5.747	0.944667	469.633	593.967		107.433	183.233	45.2667	204.167	76.3		75.4667	176.333	243.9
PA23.50*	Calcari con Selce	25.5	209.32				56.2977	0.488667	8.89	3.68533	0.108343	1.727	17.4197	0.124667	3.23567	0.111667	71.1	186.533		49.2	38.1333	32.4	124.7	100.667		47.2	107.1	206.333
PAI60	Calcari con Selce	24.82	209.572		0.12
PA22.20*	Calcari con Selce	24.2	209.802				66.0993	0.741	14.285	3.48167	0.06666	2.432	3.82467	0.176333	4.837	0.0973333	95.6667	281.433		214.733	128.067	33.4	168.267	63.5		31.5667	156.467	254.067
PAI56	Calcari con Selce	23.8	209.95	-23.51	0.1
GNI101	Calcari con Selce	23.74	209.972		1.35
PAI55	Calcari con Selce	23.55	210.043	-23.8	0.18		27.958	0.083436	1.87731	0.924749	0.173825	0.535381	36.9065	0.027812	0.632723	0.020859	13.906	12.5154	10.4295	28.5073	71.6159	11.1248	23.6402	125.154	2.7812	23.6402			0.9	20.525	34.0129	4.90639	20.3577	4.31683	0.928603	4.13315	0.679013	1.41067	0.845055	2.42418	0.324147	1.89892	0.236809	0.902439
GNI102	Calcari con Selce	23.54	210.047		0.25	-0.82
PAI54	Calcari con Selce	23.3	210.136	-23.31	0.13
PA21.20*	Calcari con Selce	23.2	210.173				62.2847	0.514	9.88267	2.86867	0.07761	1.91533	11.6923	0.167	3.41833	2.58033	103.733	220.3		98.8667	57.5333	41.8	120.133	162.567		119.333	113.867	238.3
PAI52	Calcari con Selce	23	210.247	-26.73	0.14
PAI50	Calcari con Selce	22.6	210.395	-26.61	0.09
PA20.30*	Calcari con Selce	22.3	210.507				62.9297	0.645333	12.4167	3.873	0.0555833	2.372	7.28867	0.129667	4.35033	0.129667	244.8	349.8		98.2	83.4333	30.3667	152.5	65.5667		25.4333	144.533	208.867
PAI49	Calcari con Selce	22.1	210.581	-26.64	0.1
GNI104	Calcari con Selce	21.83	210.681		0.5
GNM421	Calcari con Selce	21.8	210.692		0.17
PAI47	Calcari con Selce	21.7	210.729	-27.71	0.06
PAI46	Calcari con Selce	21.5	210.804		0.22
PA 19.30*	Calcari con Selce	21.3	210.878				66.3463	0.718667	14.8123	3.60367	0.0198967	2.61267	2.13267	0.221333	4.65967	0.917667	190.4	325.467		58.7667	110.167	42.3	149.333	69.6667		42.3	161.333	269.267
PAI43	Calcari con Selce	21	210.989	-24.84	0.16
PAI41	Calcari con Selce	20.8	211.063	-27.57	0.2		12.9826	0.03145	0.73593	0.63529	0.09435	0.40256	46.8228	0.00629	0.19499	0.61642	11.951	8.177	2.516	10.693	38.369	10.064	8.806	210.086		36.482			4.7	21.5908	33.0163	6.31648	29.8686	7.08441	1.54583	7.02978	1.07402	3.78629	1.08988	2.87652	0.3423	1.88481	0.24038	6.5446
PA18.20*	Calcari con Selce	20.2	211.286			0.31	69.0097	0.754667	15.232	4.892	0.10737	2.47867	0.965333	0.188	4.88467	0.194333	265.567	421.667		159.6	101.667	29.4333	149.9	50.4		34.3667	175.533	291.567
PAI39	Calcari con Selce	19.8	211.434	-28.61	0.1
PAI38	Calcari con Selce	19.65	211.49		0.13
PAI37	Calcari con Selce	19.3	211.62	-25.73
PA16.90*	Calcari con Selce	18.9	211.768				59.9437	0.819333	15.2013	4.31033	0.01879	2.72567	8.435	0.205333	5.17633	0.095	243.833	382.433		51.5	116.033	27.1333	174.467	63.1667		35.9333	183.167	303.933
PAI35	Calcari con Selce	18.88	211.776	-25.07	0.16
PA9	Calcari con Selce	18.1	212.065	-26.36
PAI32	Calcari con Selce	17.94	212.124	-24.91			18.0674	0.125514	2.51689	1.16926	0.125514	0.772902	41.7301	0.026424	0.85878	0.211392	22.4604	16.515	5.2848	25.7634	35.6724	23.7816	30.3876	112.963	3.303	36.333	35.6724		2.7	21.5113	30.9713	5.21811	23.2869	4.84992	1.11166	4.84812	0.710871	2.91419	0.703301	1.90965	0.240993	1.26323	0.174176	1.60356
PA15.80*	Calcari con Selce	17.8	212.176			0.23	68.848	0.530667	11.583	3.25333	0.0306167	2.02233	6.20933	0.188	3.70833	0.099	184.467	379.867		47.8667	75.3333	26.8	112.767	49.6667		23.5	107.9	244.4
GNI106	Calcari con Selce	17.75	212.195		1.48
PAI31	Calcari con Selce	17.5	212.287	-25.23	0.13
PA8	Calcari con Selce	17.2	212.399	-26.08
PAI29	Calcari con Selce	16.9	212.51	-25.6	0.11
GNI107	Calcari con Selce	16.53	212.647		1.41
PAI19	Calcari con Selce	16.49	212.662	-26.19	0.15
PAI16	Calcari con Selce	16.22	212.762	-25.95	0.08
PA13.50*	Calcari con Selce	15.5	213.03				57.6787	0.621	10.697	3.11567	0.04669	2.16167	16.1577	0.132	3.71033	0.128667	99.5667	217.067		30.1	39.9	23.5667	133.633	62.4333		32.6	133.967	230.4
PA13.40*	Calcari con Selce	15.4	213.067				37.4327	0.303	5.45367	2.01533	0.06688	4.74133	35.8927	0.0823333	1.87633	0.0946667	55.2667	76.5667		11.1667	85.8	15.9	65.1667	115.667		48.6333	66.7667	190.7
PA13.20*	Calcari con Selce	15.2	213.141				29.3453	0.369333	6.98067	1.80033	0.114043	10.771	33.2983	0.186	2.045	0.0756667	74.5667	89.4333			41.8333	10.8333	74.5667	83.6		46	80.9	217.9
GNI108	Calcari con Selce	13.08	213.927		0.59
PA10.50*	Calcari con Selce	12.5	214.143				64.813	0.899667	16.664	4.377	0.0530167	3.03333	1.36533	0.263333	5.892	0.156333	91.1667	281.433		36.7333	39.5	45.0667	200.333	84.7333		48.7667	218.367	373.8
PA2	Calcari con Selce	11.8	214.402	-24.76
PA9.50*	Calcari con Selce	11.5	214.513				61.87	0.993333	17.9597	5.13733	0.0185467	3.49067	1.498	0.22	6.30067	0.183333	99.7333	281.467		40.6667	100.033	56.5	221.267	111.333		68.9333	229.6	348.7
PAI11	Calcari con Selce	11.13	214.651		0.09
PA8.50*	Calcari con Selce	10.5	214.885				75.5	0.476	10.946	2.342	0.0219767	2.32667	3.04667	0.18	3.441	0.131667	55.5	165.7		26	134.833	20.6	109.867	55.6333		36.2333	111.567	248.2
PA7.80*	Calcari con Selce	9.8	215.144				61.184	0.906	17.1353	5.124	0.09732	3.24333	2.57533	0.204	5.77267	0.201333	97.9	301.267		60.1667	43.7667	44.7667	201.467	100.333		64.8333	217.4	351.467
PAI9	Calcari con Selce	9.74	215.166		0.1
PA7.20*	Calcari con Selce	9.2	215.367				62.732	0.958333	17.3247	4.33233	0.0213	2.944	2.15833	0.177	6.154	0.212667	93.3667	273.567		28.0667	29.8333	44.2	211	82.1333		71.5333	240.467	322.633
PA1	Calcari con Selce	7.75	215.905	-25.11
PA5.20*	Calcari con Selce	7.2	216.109				65.929	0.967667	17.9837	3.357	0.01051	2.91267	0.367333	0.233333	5.77667	0.137667	101.133	360.9		66.5667	73.2667	30.2667	194.833	85.4667		55.1333	236.767	343.767
PA3.9*	Calcari con Selce	5.9	216.591				59.7103	0.866	16.3293	4.35733	0.0172333	4.159	3.93567	0.193	5.78267	0.176	105.467	309.333		40.3667	21.9333	43.0667	204.2	78.3		49.0667	219.267	329.933
PA3.7*	Calcari con Selce	5.7	216.665				57.8633	0.952333	17.1477	3.749	0.0192967	4.35767	4.388	0.194	5.90767	0.149333	179.9	305.8		40.4333	159.8	39.7667	202.667	78.1		54.8	236.5	341.867
PAI0	Calcari con Selce	0.1	218.743	-24.67	0.11

## Sheet: Sasso di Castalda - Italy
Table S6. Major and trace element compositions samples from Sasso di Castalda seciton, southern Italy.
					XRF	XRF	XRF	XRF	XRF	XRF	XRF	XRF	XRF	XRF	XRF	XRF	XRF	XRF	XRF	XRF	ICP-MS	ICP-MS	ICP-MS	ICP-MS	ICP-MS	ICP-MS	ICP-MS	ICP-MS	ICP-MS	ICP-MS	ICP-MS	ICP-MS	ICP-MS	ICP-MS	ICP-MS	ICP-MS	ICP-MS	ICP-MS	ICP-MS	ICP-MS	ICP-MS	ICP-MS	ICP-MS	ICP-MS	ICP-MS	ICP-MS	ICP-MS
Sample	Formation	Meter	δ13Corg (‰)	TOC (%)	SiO2 (%)	TiO2 (%)	Al2O3 (%)	Fe2O3* (%)	MnO (%)	MgO (%)	CaO (%)	Na2O (%)	K2O (%)	P2O5 (%)	V (ppm)	Cr (ppm)	Ni (ppm)	Cu (ppm)	Zn (ppm)	Ba (ppm)	Co (ppm)	Ga (ppm)	Rb (ppm)	Sr (ppm)	Y (ppm)	Zr (ppm)	Nb (ppm)	Cs (ppm)	La (ppm)	Ce (ppm)	Pr (ppm)	Nd (ppm)	Sm (ppm)	Eu (ppm)	Gd (ppm)	Tb (ppm)	Dy (ppm)	Ho (ppm)	Er (ppm)	Tm (ppm)	Yb (ppm)	Lu (ppm)	Hf (ppm)	Ta (ppm)	Pb (ppm)	Th (ppm)	U (ppm)
SCSV31	Scisti Silicei	114.15	-24.62	0.23	85.404	0.301	7.014	2.83	0.0662	1.848	0.177	0.314	1.563	0.045	43.6	44.4	38.7	31.1	47.3	200.2	9	9	52	31	13	44	5	4.3	26.9	80.1	6.4	24.6	5.1	0.99	3.7	0.5	2.7	0.5	1.3	0.18	1.1	0.17	1.1	0.6	bdl	5.2	0.5
SCSV30	Scisti Silicei	113.15		0.21	78.223	0.539	10.315	4.299	0.06677	1.577	0.24	0.302	2.936	0.102	63.5	66.7	46.5	32.5	36	199.8	9	15	99	42	24	76	8	10.6	31.8	84.7	6.72	25.5	5.3	1.15	4.7	0.7	4.6	0.9	2.4	0.34	2.1	0.31	1.8	0.9	bdl	10	1
SCSV29	Scisti Silicei	111.95	-26.09	0.08	82.589	0.346	8.338	4.045	0.03471	1.561	0.196	0.273	2.221	0.059	55.8	38.6	70.9	30.4	44.2	197.6	17	12	78	36	13	58	7	6.9	27.3	74	6.39	24	4.4	0.82	3	0.4	2.4	0.5	1.4	0.2	1.2	0.17	1.4	0.6	bdl	5.7	0.6
SCSV28	Scisti Silicei	111.65		0.15	76.765	0.338	7.235	3.739	0.12727	1.623	4.258	0.294	1.882	0.065	59.2	61.9	59.8	12.1	46.5	235.9	15	12	70	56	18	45	5	6	26.6	55.8	5.33	20	4.2	0.88	3.7	0.6	3.3	0.6	1.8	0.26	1.7	0.24	1.1	0.6	bdl	5.8	0.7
SCSV27	Scisti Silicei	110.75	-23.42	0.17	75.173	0.426	10.25	5.036	0.10463	1.987	1.037	0.391	2.864	0.084	56.8	49.9	96.6	50.3	61.9	273.2	13	16	98	48	22	65	6	8.6	30.9	73.5	6.8	26.2	5.4	1.1	4.7	0.7	4	0.8	2.1	0.29	1.9	0.29	1.5	0.8	7	8	0.9
SCSV26	Scisti Silicei	110.45	-25.09	0.25	66.959	0.522	10.098	4.8	0.23331	1.867	6.764	0.432	2.906	0.094	72.5	52.3	67.6	93.7	51.2	279.9	11	16	98	71	29	103	10	8.8	49	101	10.7	40.4	7.6	1.59	6.5	0.9	5.1	1	2.7	0.39	2.4	0.36	2.6	1	8	9.8	1.1
SCSV25	Scisti Silicei	109.6	-24.51	0.24	85.083	0.355	7.421	3.002	0.02592	1.362	0.187	0.295	1.958	0.057	53.2	46.5	43	32.6	37.8	183.1	6	10	63	33	13	55	6	6	23.4	53.3	4.91	17.9	3.3	0.6	2.5	0.4	2.2	0.4	1.4	0.18	1.1	0.17	1.5	0.5	bdl	5.5	0.6
SCSV24	Scisti Silicei	109.55	-25.32	0.18	79.367	0.145	3.802	2.435	0.18977	1.707	6.765	0.214	0.637	0.024	32.5	19.3	45.8	11.1	49.1	165.1	9	6	21	58	11	28	3	1.6	12.6	32.4	3.36	13.3	3.2	0.75	2.9	0.4	2.1	0.4	0.9	0.13	0.8	0.11	0.8	0.2	bdl	2.7	0.3
SCSV23	Scisti Silicei	109.35	-23.89	0.16	87.671	0.258	5.404	3.496	0.02153	1.141	0.298	0.191	1.331	0.031	40.2	32.2	37.4	15.8	37	181	5	8	46	26	11	47	5	3.2	20	53.6	4.98	19.4	3.6	0.75	2.9	0.4	2.1	0.4	1	0.14	0.9	0.14	1.1	0.4	bdl	4.2	0.5
SCSV22	Scisti Silicei	109.15		0.15	90.245	0.08	2.433	1.693	0.07854	0.969	1.775	0.109	0.418	0.0005	34.9	15.1	15.9	3.6	31.2	171.6	4	4	13	30	6	17	1	0.9	6.7	21	1.93	8.1	1.7	0.41	1.7	0.2	1.3	0.2	0.6	0.07	0.5	0.08	0.4	bdl	bdl	1.4	0.2
SCSV21	Scisti Silicei	108.65	-24.6429	0.16	79.529	0.128	2.293	1.626	0.14808	1.334	7.794	0.258	0.22	0.0005	37.2	48.2	36.3	3.8	36.8	161.4	23	3	6	65	8	20	1	bdl	6	15.4	1.45	5.9	1.7	0.35	1.6	0.3	1.5	0.3	0.7	0.09	0.6	0.08	0.5	bdl	bdl	1.9	0.3
SCSV20	Scisti Silicei	108.6	-24.6208	0.32	84.069	0.253	4.547	1.345	0.06232	1.271	3.781	0.566	0.867	0.029	49	28.7	49.1	147.6	39.4	170.9	28	7	28	49	11	38	3	2.1	15.1	46.3	4.09	16.8	3.4	0.69	2.9	0.4	2.2	0.4	0.9	0.13	0.9	0.13	0.9	0.2	20	3.6	1.1
SCSV19	Scisti Silicei	108.55	-25.5095	0.29	82.289	0.207	5.552	3.138	0.04685	2.512	2.486	0.352	0.765	0.039	55.1	27	198.8	29.8	98.2	171	40	8	25	39	8	41	3	1.9	9.2	24.8	2.24	8.9	2	0.44	1.8	0.3	1.6	0.3	0.8	0.12	0.8	0.1	1	0.2	bdl	3	0.7
SCSV18	Scisti Silicei	108.45	-24.7317	0.24	86.862	0.149	3.372	0.793	0.04854	0.724	4.027	0.294	0.732	0.019	39.2	27.5	23.2	7.8	21.3	166.4	12	5	23	43	6	23	2	1.7	11.3	36.4	3.18	12.7	2.6	0.58	1.9	0.3	1.4	0.2	0.6	0.08	0.5	0.07	0.5	0.2	24	2.3	0.9
SCSV17	Scisti Silicei	108.35	-24.6838	0.2	82.668	0.151	3	0.815	0.08592	0.675	6.491	0.414	0.576	0.018	37.9	29.2	17.7	11.6	24.2	153.1	12	5	18	59	8	26	2	1	11.6	31.3	2.9	11.6	2.6	0.62	2.4	0.3	1.6	0.3	0.7	0.09	0.5	0.08	0.6	0.1	17	2.1	0.9
SCSV16	Scisti Silicei	108.3	-23.8979	0.2	85.453	0.152	3.497	0.951	0.06943	0.78	4.761	0.378	0.683	0.016	40.3	27.7	30.8	41.8	28.4	162.1	14	6	28	53	9	36	3	1.5	11.2	29.1	2.69	11	2.5	0.47	2.1	0.3	1.8	0.3	0.9	0.13	0.8	0.11	1	0.2	30	2.8	1.1
SCSV15	Scisti Silicei	108.25	-24.3446	0.31	81.094	0.191	4.419	1.17	0.08258	0.966	6.284	0.518	0.904	0.013	44.8	28.2	49.9	34.8	34.1	178.6	14	7	28	53	9	35	3	1.4	11.3	29.5	2.67	10.5	2.3	0.49	2.4	0.3	1.7	0.3	0.8	0.13	0.8	0.1	0.8	0.2	29	3	1.1
SCSV14	Scisti Silicei	108.2	-24.375	0.4	80.49	0.166	3.751	1.239	0.12968	1.001	7.28	0.472	0.684	0.032	43.3	25.7	58.4	26.6	34.7	182.2	19	5	21	60	11	31	3	1.2	11	29.4	2.92	12.2	2.7	0.61	2.8	0.4	2	0.4	0.9	0.13	0.7	0.1	0.7	0.2	11	2.8	1
SCSV13	Scisti Silicei	108.15	-25.425	0.23	80.568	0.16	5.48	2.739	0.07026	2.031	4.115	0.357	0.875	0.038	61.8	27.9	229.1	174.5	72.9	152.8	49	8	26	44	11	30	3	1.3	13.9	34.4	3.85	16	3.3	0.68	3	0.4	2	0.4	0.9	0.12	0.8	0.11	0.8	0.2	bdl	2.8	0.8
SCSV12	Scisti Silicei	108.1		0.18	78.224	0.076	2.309	0.946	0.15901	0.767	9.862	0.252	0.388	0.011	47.5	21.6	44	37.9	20.6	164.3	21	3	10	74	13	14	bdl	0.6	11.5	39.9	3.98	16.7	4	1	3.7	0.5	2.4	0.4	1	0.12	0.7	0.09	0.3	bdl	bdl	1.3	0.7
SCSV11	Scisti Silicei	107.8		0.2	69.835	0.471	10.076	6.246	0.22665	2.395	4.385	0.526	2.65	0.074	57.8	49.1	160.4	93.8	89.8	259.5	21	15	91	58	39	114	11	6.5	64.4	154	16.8	67.3	13.5	2.9	11.1	1.7	8	1.4	3.7	0.52	3.5	0.46	2.6	0.9	6	11.1	1
SCSV10	Scisti Silicei	107.3	-25.31	0.15	71.546	0.595	11.905	8.392	0.08893	2.054	0.705	0.457	3.583	0.095	86.6	53.6	120.8	45.8	75.6	268.9	13	18	127	52	30	130	9	12.1	42	113	9.9	37.7	7.8	1.6	7	1.1	5.6	1.1	2.9	0.37	2.6	0.34	2.9	1	12	10.2	1.3
SCSV9	Scisti Silicei	107		0.23	69.33	0.582	12.152	8.293	0.13031	2.362	1.246	0.482	3.52	0.106	79.1	56.3	136.4	87.1	100.1	269.9	18	18	122	52	28	97	7	11.4	47.9	120	11.1	41.9	8.3	1.71	6.9	1.1	5.4	1	2.9	0.39	2.4	0.35	2.2	0.9	12	11.7	1.1
SCSV8	Scisti Silicei	106.3		0.14	68.416	0.252	4.861	4.797	0.22998	1.013	11.226	0.351	1.437	0.068	50.1	23.9	39.6	14.4	43.4	205.7	7	8	47	85	17	39	3	4.3	24.2	59.8	5.93	23.4	4.6	1.07	4	0.7	3.1	0.6	1.5	0.2	1.2	0.15	0.9	0.3	9	4.6	0.5
SCSV7	Scisti Silicei	105.7	-22.8215	0.11	55.471	0.324	5.779	3.43	0.27206	1.264	15.827	0.497	1.546	0.082	53.7	30.5	31.1	10.2	44.2	187.4	6	8	46	123	28	52	4	4.2	28.6	60.1	7.09	29.4	6.8	1.48	6.4	1	5.1	0.9	2.3	0.3	2	0.26	1.2	0.3	6	5.9	0.6
SCSV6	Scisti Silicei	105	-24.4889	0.13	53.439	0.521	9.282	6.57	0.26654	1.936	13.752	0.714	2.537	0.109	75.7	43.5	97.9	17	101.3	218	22	13	82	105	28	80	6	8.4	42.4	131	11.5	46	9.9	2.09	8.6	1.3	5.7	1	2.6	0.32	2.1	0.31	1.9	0.7	14	7.7	0.9
SCSV5	Scisti Silicei	104.9	-25.3811	0.39	77.059	0.68	12.086	2.749	0.09478	1.791	0.298	0.717	3.297	0.124	77	190.9	79.4	113.6	72.3	245.7	17	17	112	57	19	98	7	10	47.5	118	8.77	29.5	4.8	0.88	4.3	0.7	3.8	0.7	2.1	0.29	1.9	0.26	2.4	1	6	13.7	1.6
SCSV4	Scisti Silicei	104.4	-25.0635	0.25	66.096	0.587	12.079	7.098	0.2104	2.526	4.455	0.415	3.538	0.094	85.5	57.4	146.1	23	94.1	281.2	25	17	118	72	26	96	5	11.6	43.7	106	11	43.6	8.4	1.67	6.7	1	5.1	1	2.7	0.35	2.4	0.34	2.1	0.7	18	9.7	1.2
SCSV3	Scisti Silicei	104	-24.9601	0.23	67.877	0.551	10.567	6.561	0.08603	2.01	5.853	0.388	3.322	0.068	82.8	68.5	88.5	20.3	66.8	235.8	17	16	110	71	20	96	7	11.3	34.1	69.5	6.12	21	3.8	0.84	4.1	0.6	3.7	0.7	2.1	0.27	1.8	0.27	2.1	0.8	17	10.9	1
SCSV1	Scisti Silicei	101.5	-25.08	0.26	69.473	0.512	10.971	5.016	0.0744	2.204	5.102	0.386	3.463	0.079	76.7	60.3	82.3	46.6	59	235.4	25	16	112	64	28	88	6	10.9	36.9	72.4	7.07	25.9	5.5	1.28	6	1	5.1	1	2.7	0.38	2.2	0.32	2	0.8	8	9.7	1.1
SCSV100	Calcari con Selce	96.2	-24.97	0.13	64.974	0.644	12.793	3.454	0.06006	2.181	5.962	0.296	4.02	0.115	115.4	68.7	83.2	145.6	46.3	206	31	17	122	54	26	123	13	14.9	34.6	59.1	6.89	24.4	4.6	0.97	4.5	0.7	4.4	0.9	2.8	0.39	2.4	0.34	3.3	1.2	10	11.2	1.5
SCSV101	Calcari con Selce	95.9	-24.6007	0.3	56.098	0.542	9.398	3.77	0.13337	1.673	13.71	0.384	3.036	0.119	97.5	44.5	23.7	60.9	31.1	267.7	7	13	98	95	40	107	11	9.7	58.9	95.2	12.9	51.4	10.8	2.24	9.2	1.3	7.1	1.3	3.6	0.5	3.1	0.46	2.7	0.9	bdl	9.7	1.2
SCSV102	Calcari con Selce	94.3	-25.1857	0.25	56.809	0.807	14.593	6.549	0.08392	2.348	6.638	0.431	4.781	0.139	100.5	64.6	76.8	44.9	60.5	269.2	14	21	154	70	46	166	15	15.4	70.1	120	16.3	64	12.7	2.65	10.9	1.5	8.3	1.6	4.5	0.62	3.9	0.56	4.3	1.3	10	14.9	2
SCSV103	Calcari con Selce	93.7	-24.5231	0.26	58.832	0.763	14.023	7.06	0.18832	2.165	4.946	0.413	4.616	0.141	94.1	67.6	70.2	72.7	59.2	301	16	20	153	73	41	165	16	15.2	67	108	14.1	52	10.3	2.23	9.1	1.4	7.7	1.5	4.2	0.59	3.7	0.54	4.4	1.3	13	13.5	1.9
SCSV104	Calcari con Selce	91.5	-26.133	0.23	51.917	0.579	10.651	3.728	0.11844	1.914	14.002	0.371	3.568	0.134	68.8	49.8	45	58.4	45	249.6	13	15	110	102	39	116	12	10	52.2	92	12.1	47.6	10	2.12	9.1	1.3	7.1	1.4	3.7	0.54	3.3	0.48	3.1	1	5	10.7	1.3
SCSV105	Calcari con Selce	90.6	-24.9355	0.11	60.711	0.742	13.987	4.274	0.16276	2.358	5.929	0.33	4.672	0.143	104.4	77.6	73.4	79.7	58.3	244.9	22	20	146	70	49	145	14	13.1	68.3	108	15.8	63.4	14	2.93	12.1	1.8	9.4	1.8	4.9	0.65	4.2	0.64	3.6	1.3	7	16.7	1.8
SCSV106	Calcari con Selce	89.5	-26.4957	0.28	66.826	0.702	14.518	6.842	0.16734	2.377	0.399	0.391	4.838	0.113	81.3	66.2	96.2	72.5	84.5	255.7	20	21	162	46	33	144	15	13.3	59.7	130	13.9	52.6	9.8	1.99	7.6	1.1	6.1	1.2	3.4	0.48	3.1	0.44	3.9	1.3	12	13.9	1.6
SCSV107	Calcari con Selce	82	-25.731	0.15	63.385	0.772	14.196	4.872	0.01897	2.437	3.843	0.442	4.614	0.148	91.3	66.1	68.5	59.1	76.1	269.8	16	18	146	50	39	158	13	14.4	54.3	107	13.5	53.7	11	2.34	9.2	1.3	7.2	1.3	3.7	0.52	3.3	0.49	4.1	1.2	9	12.6	1.9
SCSV108	Calcari con Selce	81	-24.6597	0.11	63.193	0.695	12.72	5.935	0.0346	2.225	5.981	0.47	4.115	0.117	105.4	62.6	59.1	49.1	62.9	271.4	13	16	130	61	36	155	12	14.1	43.8	90	9.77	38	8	1.71	7.2	1	6.3	1.2	3.5	0.47	2.9	0.44	4	1	12	10	1.6
SCSV109	Calcari con Selce	80.4	-25.0336	0.12	63.236	0.839	16.32	4.281	0.01518	2.551	0.461	0.424	5.215	0.134	110.2	78.2	78.4	133.8	55.6	296.9	30	24	178	51	35	173	14	16.5	46.4	86.7	9.96	37.6	7.6	1.59	6.4	1	5.8	1.2	3.4	0.49	3.2	0.5	4.6	1.4	13	13.7	2.5
SCSV110	Calcari con Selce	78.8	-25.7674	0.16	54.845	0.773	13.527	4.293	0.03149	2.299	10.435	0.426	4.392	0.171	100	63	34.7	30.3	44	257.1	7	18	142	88	39	175	15	12	38.4	58.3	8.35	33.6	7.2	1.61	7.1	1	6	1.2	3.4	0.45	2.8	0.47	4.7	1.1	bdl	10.9	1.9
SCSV111	Calcari con Selce	77.8	-25.1564	0.26	59.424	0.849	15.967	3.763	0.02959	2.577	5.543	0.571	4.823	0.175	129.3	73.8	78.1	106.7	69.6	272.1	43	20	146	68	35	190	16	12.3	40.5	67.6	8.74	33.3	6.6	1.47	6.4	1	5.7	1.1	3.3	0.46	3	0.48	5.2	1.3	20	12.3	2.8
SCSV112	Calcari con Selce	71.2	-25.42	0.16	62.568	1.015	17.949	4.028	0.04627	2.975	1.256	0.486	5.457	0.163	108.9	101.9	194.8	108.5	47.9	332.5	187	22	153	51	37	236	18	12.1	43	74.5	9.36	36.2	7.3	1.48	6.6	1	6.2	1.2	3.6	0.54	3.4	0.54	6.4	1.4	21	13.9	3.2
SCSV113	Calcari con Selce	70.6	-25.12	0.12	62.681	0.916	16.914	4.493	0.02585	2.755	0.615	0.464	5.424	0.166	121	87.9	176	70.6	50.2	296.9	61	24	162	56	39	189	14	17.2	43.6	71.9	9.65	38	7.8	1.7	7.2	1.1	6.4	1.3	3.7	0.53	3.5	0.52	5	1.4	20	14.3	2.7
SCSV114	Calcari con Selce	69.6	-24.62	0.13	61.695	0.871	15.803	5.447	0.03064	2.682	3.043	0.439	4.952	0.157	122	99.2	87.2	55.6	53.9	268	32	20	151	51	38	186	14	14.2	39.7	64.1	8.7	34.9	7.4	1.63	6.9	1	6.1	1.2	3.5	0.5	3.1	0.47	4.9	1.3	12	12.4	2.4
SC16	Calcari con Selce	68.3			59.27	0.853	16.283	4.401	0.02734	2.853	5.821	0.383	5.259	0.129	141.6	83.2	150.6	99.3	40.1	316.1	53	21	167	65	33	160	13	15.4	40.7	60.5	8.34	32.4	5.9	1.38	6.2	0.9	5.3	1.1	3.3	0.46	3.1	0.42	4	1.1	23	12.1	2.2
SC15	Calcari con Selce	68.2			60.135	0.891	16.621	4.527	0.03197	2.884	4.587	0.4	5.543	0.151	118.5	80	129.4	136	42.3	322.1	28	22	171	70	37	171	15	16.2	44.8	68.4	9.17	34.6	6.5	1.46	6.8	1.1	6	1.2	3.5	0.48	3.2	0.49	4.4	1.2	20	12.8	2.1
SC14	Calcari con Selce	67.2			56.639	0.891	15.284	4.791	0.0645	2.698	8.333	0.473	4.834	0.143	125.5	71.4	82.8	67.8	45.4	321.8	26	19	151	96	40	169	9	14.2	41.3	74.9	9.5	37.3	8.2	1.73	7.7	1.2	6.9	1.3	3.9	0.55	3.6	0.5	4.1	1	15	11.5	1.9
SC20	Calcari con Selce	66.1			53.801	0.83	13.913	6.752	0.04726	2.674	10.304	0.503	4.502	0.125	134.5	70.7	43.2	26.4	49.3	287.3	9	17	125	72	30	161	7	12	37.3	71.3	8.18	30.3	6.1	1.35	5.9	1	5.1	1	2.9	0.42	2.8	0.41	3.6	0.8	8	9.9	1.6
SC19	Calcari con Selce	65.9			35.46	0.555	7.258	4.559	0.06901	1.625	23.474	0.472	2.32	0.098	113.4	41.4	7	8	26.8	242.6	1	9	62	175	27	134	6	5.9	24.9	50.8	5.78	23.2	5.4	1.12	5.1	0.8	4.4	0.8	2.3	0.34	1.9	0.3	3.1	0.5	6	5.8	1
SC18	Calcari con Selce	64.5			54.703	0.806	14.002	7.889	0.03646	2.671	9.318	0.511	4.605	0.115	116.2	69.2	52	24.9	57.8	313.6	8	18	136	75	32	170	11	15.8	38.3	76.2	8.7	32.9	6.5	1.52	6.5	1	5.6	1.1	3	0.42	2.7	0.41	4.2	0.9	11	10	1.6
SC17	Calcari con Selce	63.1			55.436	0.827	14.012	9.237	0.02149	2.746	7.34	0.44	4.707	0.114	109.4	68.8	55.2	31.1	57.9	302.2	7	17	139	68	32	177	8	14.5	41.4	84	9.1	34.9	6.6	1.52	6.7	1	5.7	1.1	3.1	0.41	2.7	0.4	4.2	0.9	9	9.9	1.5
SC13B	Calcari con Selce	61.1	-25.44	0.38	54.578	0.924	14.966	4.194	0.0475	2.681	8.827	0.49	4.756	0.174	126.4	80.9	51.8	62.1	46.9	271.7	23	20	138	89	33	207	12	10	36.1	56.9	7.47	28.7	5.8	1.26	6.2	0.9	5.3	1.1	3.1	0.46	2.9	0.43	5.2	1.2	11	11.8	4.2
SC13	Calcari con Selce	60.9			59.077	0.942	15.821	4.761	0.02808	2.817	5.992	0.516	5.063	0.167	114.2	80.9	196.9	90	47.6	308.8	37	20	151	73	41	201	10	14	39.4	68.4	8.97	35	7.5	1.67	7.7	1.2	6.6	1.3	3.8	0.53	3.5	0.51	5	1	22	11.4	2
SC12	Calcari con Selce	60.6			56.194	0.835	14.319	4.117	0.05957	2.599	10.407	0.447	4.72	0.145	127.9	74.7	76.4	91.5	41.2	295.7	19	19	146	92	37	162	11	14	41.7	69	8.95	34.3	7.3	1.55	7.3	1.1	6	1.2	3.5	0.5	3.2	0.47	4	1.1	9	11.5	1.8
SC11	Calcari con Selce	60.55			56.563	0.937	15.534	3.728	0.0441	2.631	9.619	0.53	5.019	0.147	128.1	84.1	30.7	95.3	38.8	329.1	6	21	158	87	33	186	14	14.1	43.5	66.9	8.02	28.5	6	1.39	6.1	0.9	5.1	1.1	3.2	0.47	3.3	0.49	4.8	1.3	5	12.9	1.9
SC10	Calcari con Selce	60.45	-25.47	0.18	61.032	0.964	16.966	4.05	0.1413	2.7	2.48	0.479	5.532	0.183	123.2	96.7	43.7	208.4	42.8	290.6	9	23	178	61	38	186	11	14.5	48.7	72	8.9	32.8	6.8	1.46	7.1	1.1	6.2	1.3	3.7	0.56	3.6	0.56	4.2	1.4	bdl	16.1	2.5
SC9B	Calcari con Selce	60.3		0.28	53.406	0.752	13.645	4.031	0.09505	2.528	11.801	0.427	4.667	0.156	105	61.2	30.8	222.7	43.9	273.7	7	18	142	98	38	136	10	13.4	39.7	62.4	8.7	35.3	7.5	1.68	7.7	1.1	6.2	1.2	3.3	0.5	3.2	0.48	3.2	0.9	6	11.3	1.7
SC8a	Calcari con Selce	60			51.159	0.783	13.309	4.861	0.07297	2.442	12.576	0.462	4.479	0.141	116.9	58.5	44	28.6	46.8	306.9	11	18	138	110	40	159	14	14.2	40.7	67.5	9.11	36.7	7.7	1.7	8.1	1.2	6.5	1.3	3.7	0.51	3.2	0.47	4	1	12	10.4	1.7
SC7	Calcari con Selce	59.8			41.124	0.625	10.34	4.003	0.10341	2.028	19.553	0.393	3.451	0.129	82.9	45.9	13.9	19	37.5	282.8	3	11	89	130	31	96	6	8.9	29.4	47.5	6.97	29.1	6.3	1.44	6.6	1	5.2	1	2.9	0.39	2.5	0.36	2.3	0.6	bdl	7.1	1
SC6	Calcari con Selce	59.6			56.911	0.815	15.424	5.439	0.08111	2.72	8.061	0.431	5.154	0.146	123.9	73.9	73.6	63.5	57.3	312.9	14	20	162	77	40	160	11	17	43.2	74.1	9.51	36.5	7.6	1.75	8.2	1.3	6.7	1.4	3.7	0.53	3.3	0.5	3.9	1.1	9	12.2	1.7
SC5B	Calcari con Selce	56.75	-24.96	0.12	63.28	0.945	17.235	4.713	0.0617	2.862	0.612	0.453	5.713	0.162	111.5	98.1	233.8	100.5	66.5	308.4	144	22	173	56	32	201	12	16.6	40.6	71.1	8.1	30.5	6.3	1.25	6	1	5.3	1.1	3.3	0.48	3.3	0.46	4.9	1.3	19	13.2	2.5
SC5	Calcari con Selce	56.5			54.786	0.764	14.142	4.555	0.12622	2.609	11.01	0.435	4.545	0.134	116.2	68.9	67.6	202.9	47.9	321.1	28	18	134	109	34	152	10	11.1	39.7	68.6	8.52	32.8	6.7	1.5	7	1.1	5.8	1.2	3.2	0.46	2.9	0.45	3.8	0.9	8	10.4	1.6
SC4B	Calcari con Selce	56.35	-25.43		51.043	0.696	11.793	5.503	0.13397	2.4	12.525	0.437	3.611	0.134	120.5	61.4	46	26.3	49.3	273.2	13	15	113	122	33	140	10	12.5	34.8	66.1	8.08	32.7	6.5	1.53	6.7	1	5.8	1.1	2.9	0.44	2.8	0.4	3.6	0.9	6	9.1	1.4
SC4	Calcari con Selce	56.2			53.033	0.721	12.808	5.476	0.07957	2.464	12.495	0.454	3.868	0.108	139.3	53	48.6	35.5	45.5	315	8	14	102	120	27	115	8	8.6	33	60.7	7.19	28.1	5.6	1.24	5.5	0.9	4.8	0.9	2.6	0.36	2.4	0.35	2.8	0.8	7	8.8	1.2
SC3	Calcari con Selce	56			60.628	0.795	13.817	6.707	0.03364	2.474	6.696	0.521	4.345	0.122	114.8	65.3	55.2	24.8	51.7	321.9	8	18	138	71	35	159	9	11.9	39.4	77.1	9	35.1	7.3	1.56	7	1.1	5.8	1.1	3.2	0.43	2.8	0.4	3.7	1	7	10.8	1.8
SC2B	Calcari con Selce	55.95	-25.88		57.433	0.842	15.727	6.933	0.07717	2.772	4.503	0.33	5.645	0.142	122.4	78.7	57.5	57.9	55.5	268.9	9	22	186	81	37	165	17	19.2	51.2	89.4	10.8	40.3	8.3	1.78	7.9	1.2	6.3	1.3	3.7	0.5	3.3	0.5	4.2	1.5	7	14.9	1.7
SC1	Calcari con Selce	55.8			58.717	0.778	15.818	6.905	0.04989	3.145	4.887	0.396	4.975	0.123	109.2	68	70.8	26.2	67.8	303.4	11	20	159	61	30	165	14	12.5	43.2	72.9	8.72	33.3	6.3	1.4	6.1	0.9	4.9	1	2.9	0.41	2.7	0.42	4.2	1.1	bdl	11.3	1.6
SCSV115	Calcari con Selce	46.1	-24.66	1.29	58.486	0.927	14.792	4.441	0.06392	2.618	7.109	0.447	4.686	0.136	103.5	75.7	171.5	110.7	36.9	269.1	57	19	134	63	42	199	18	11.7	39.5	69.9	9.03	36.1	7.7	1.58	7.1	1.1	7.1	1.4	4.2	0.57	3.8	0.59	5.4	1.4	16	11.4	2.1
bdl, below detection limit.

## Sheet: Sakahogi - Japan
Table S7. Organic carbon isotope compositions (δ13Corg) and total organic carbon (TOC) and major and trace element compositions samples from Sakahogi seciton, southwest Japan.
				XRF	XRF	XRF	XRF	XRF	XRF	XRF	XRF	XRF	XRF	XRF	XRF	XRF	XRF	XRF	XRF	ICP-MS	ICP-MS	ICP-MS	ICP-MS	ICP-MS	ICP-MS	ICP-MS	ICP-MS	ICP-MS	ICP-MS	ICP-MS	ICP-MS	ICP-MS	ICP-MS	ICP-MS	ICP-MS	ICP-MS	ICP-MS	ICP-MS	ICP-MS	ICP-MS	ICP-MS	ICP-MS	ICP-MS	ICP-MS	ICP-MS	ICP-MS	ICP-MS	ICP-MS	ICP-MS
Sample	Meter	δ13Corg (‰)	TOC (%)	SiO2 (%)	TiO2 (%)	Al2O3 (%)	Fe2O3* (%)	MnO (%)	MgO (%)	CaO (%)	Na2O (%)	K2O (%)	P2O5 (%)	V (ppm)	Cr (ppm)	Ni (ppm)	Cu (ppm)	Zn (ppm)	Ba (ppm)	Co (ppm)	Ga (ppm)	Ge (ppm)	As (ppm)	Rb (ppm)	Sr (ppm)	Y (ppm)	Zr (ppm)	Nb (ppm)	Mo (ppm)	Ag (ppm)	In (ppm)	Sn (ppm)	Sb (ppm)	Cs (ppm)	La (ppm)	Ce (ppm)	Pr (ppm)	Nd (ppm)	Sm (ppm)	Eu (ppm)	Gd (ppm)	Tb (ppm)	Dy (ppm)	Ho (ppm)	Er (ppm)	Tm (ppm)	Yb (ppm)	Lu (ppm)	Hf (ppm)
HL-616s	5.19	-25.2341	0.0933333	55.26	1.013	20.311	9.395	0.21	3.397	0.572	0.16	6.824	0.197	127.5	75.5	126.1	45.1	220.9	543.9	32	30	3	bdl	289	66	54	193	22	bdl	bdl	0.2	4	1.7	25.2	67.2	162	14.4	55	11.1	2.19	9.5	1.5	9.3	1.9	5.2	0.77	4.7	0.74	5.3
HL-614s	5.1	-25.2978	0.0733333	57.713	0.948	19.34	8.536	0.27477	3.566	0.609	0.184	6.504	0.188	96.3	65.7	138.1	37.8	212.9	683.3	33	30	3	bdl	274	67	60	181	20	bdl	bdl	bdl	4	1.6	27.4	67	168	15.4	59.1	12.6	2.54	11.5	1.7	10.4	2	5.6	0.79	4.8	0.75	4.7
HL-613s	5.04	-25.3257	0.09	61.692	0.835	17.52	7.833	0.20292	3.345	0.563	0.171	5.856	0.193	104.4	60.9	128.6	39.8	209.3	519.8	29	24	3	bdl	238	60	50	149	17	bdl	bdl	bdl	3	1.4	22.8	54.6	139	12.5	50.1	10.5	2.13	9.7	1.5	8.8	1.7	4.7	0.69	4.2	0.63	4.2
HL-609s	4.94	-25.6706	0.06	58.763	0.959	18.07	9.105	0.40618	3.925	0.538	0.161	5.764	0.19	103	65.5	148.6	36.8	312.4	889.4	38	27	3	bdl	249	65	45	160	20	bdl	bdl	0.2	4	1.6	23.1	57.9	154	13.3	49.8	10.4	2.13	9.2	1.4	7.9	1.5	4.3	0.65	4	0.6	4.3
HL-606s	4.87	-25.7449	0.0866667	62.727	0.815	16.999	7.663	0.17047	3.476	0.476	0.14	5.635	0.149	95.4	60.5	123.1	33.2	197.4	476.4	29	26	3	bdl	236	56	42	149	17	bdl	bdl	bdl	3	1.3	24.7	46.9	124	11.1	41.7	8.9	1.74	7.8	1.2	7.4	1.4	4.1	0.59	3.7	0.55	3.8
HL-605s	4.86	-25.4842	0.09	61.507	0.828	17.504	7.866	0.26223	3.701	0.458	0.156	5.786	0.13	85.8	65	132	32.8	211.4	579.7	32	26	3	bdl	249	56	42	158	18	bdl	bdl	bdl	3	1.5	23.5	45.6	125	10.9	42.2	8.8	1.87	8.1	1.3	7.4	1.5	4	0.61	3.7	0.58	4.3
HL-598s	4.7	-26.4951	0.09	56.21	1.062	19.724	9.244	0.301	3.696	0.69	0.162	6.413	0.236	105.8	68.5	119.9	55.3	201.2	616.5	29	29	3	bdl	268	70	58	190	22	bdl	bdl	0.2	5	1.7	24.8	66.1	172	15.5	60	12.6	2.6	11.3	1.8	10.4	2	5.5	0.83	5	0.8	5.6
HL-595s	4.63	-25.7381	0.09	58.545	0.928	19.049	8.381	0.19061	3.502	0.708	0.15	6.474	0.253	120.5	62.5	123.8	50.8	200.8	487.7	28	30	3	bdl	284	72	75	191	20	bdl	bdl	0.2	4	1.4	29.6	66.4	172	16.4	65.3	14.6	3.07	13.6	2.1	12.4	2.4	6.6	0.95	5.8	0.86	5.1
HL-593s	4.58	-25.4903	0.08	59.006	0.915	18.801	8.236	0.18866	3.623	0.638	0.155	6.255	0.189	90.2	76.8	126.6	36.6	212.6	499.2	29	29	3	bdl	275	65	58	180	19	bdl	bdl	0.2	4	1.4	27.8	52.6	133	12.5	49.1	10.8	2.16	9.5	1.5	9.2	1.9	5.3	0.77	4.8	0.76	4.4
HL-591s	4.55	-26.0105	0.08	61.148	0.846	17.297	7.907	0.20176	3.378	0.676	0.146	5.817	0.231	102.6	61.9	111.2	38	199	493	26	27	3	bdl	251	67	62	163	18	bdl	bdl	bdl	3	1.5	25.1	55.1	140	13.4	53.7	11.8	2.51	10.6	1.7	10	2	5.6	0.84	5.1	0.78	4.3
HL-588s	4.48	-26.7469	0.08	58.35	0.929	18.917	8.494	0.21378	3.861	0.74	0.154	6.155	0.244	104.6	64	137.9	36.7	281	558.7	32	29	3	bdl	269	69	73	178	20	bdl	bdl	bdl	4	1.8	25.1	63.3	137	14.3	56.7	12.4	2.56	11.9	1.8	11.2	2.3	6.6	0.94	5.9	0.92	4.4
HL-583s	4.34	-26.5856	0.08	59.479	0.95	17.692	8.763	0.4395	3.53	0.627	0.159	5.85	0.197	60.4	69.1	130.5	33.9	215.7	1172.7	28	27	3	bdl	247	75	57	163	20	bdl	bdl	bdl	3	1.7	27.1	51.6	126	11.8	46.7	10.1	2.04	9.4	1.5	8.9	1.8	5.3	0.78	4.7	0.74	4.2
HL-581s	4.28	-26.3617	0.08	61.331	0.846	17.403	7.749	0.16054	3.345	0.746	0.161	5.886	0.265	92.5	62.1	106.6	43.3	179.7	478.4	25	26	2	bdl	242	71	69	163	17	bdl	bdl	bdl	3	1.3	25.9	54.5	138	13.2	53.3	11.8	2.54	11.3	1.8	10.9	2.1	6.2	0.9	5.4	0.86	4
HL-580s	4.25	-25.5733	0.07	55.136	1.042	20.671	9.164	0.28856	3.834	0.748	0.192	6.745	0.248	112.6	69.3	128.9	37.5	276.5	712.1	30	29	3	bdl	284	77	69	185	22	bdl	bdl	bdl	4	1.8	28.9	64.1	152	14.1	56	11.7	2.54	11.2	1.7	10.9	2.1	6.3	0.95	5.8	0.88	4.8
HL-578s	4.21	-26.0044	0.08	53.995	1.063	20.692	9.666	0.43027	3.754	0.761	0.176	6.775	0.285	106.2	70.3	124.7	43.8	298.5	845.5	34	29	3	bdl	270	69	71	195	22	bdl	bdl	0.2	4	1.9	24.8	69.7	161	15	56.7	12.2	2.49	11.6	1.8	11.3	2.2	6.6	1	6.3	0.96	5.2
HL-556s	3.32	-24.7664	0.05	57.352	0.941	18.742	9.207	0.2293	2.884	0.793	0.19	5.841	0.393	110.8	63.2	99.5	29	173.7	574.9	25	26	2	bdl	226	66	70	166	19	bdl	bdl	bdl	3	1.6	17.8	60.6	131	13.6	53.9	11.7	2.5	11.3	1.8	10.8	2.1	6.2	0.96	6	0.91	4.3
HL-555s	3.25	-25.2394	0.08	53.201	1.107	20.953	10.086	0.439	3.327	0.888	0.194	6.816	0.385	114.6	89.5	124.6	42.4	260.1	848.8	31	31	3	bdl	280	76	63	195	23	bdl	bdl	0.2	4	2.3	19.5	68.2	157	15	57	12.3	2.52	10.8	1.7	10.5	2.1	6.3	0.96	6.1	0.98	5.3
HL-550s	2.95	-23.3042	0.07	64.484	0.824	15.469	7.874	0.59334	2.808	0.457	0.13	5.332	0.191	48.2	51.9	98.2	28.3	178.6	850	47	27	3	bdl	243	58	39	167	21	2	bdl	bdl	4	2.2	19.3	47.1	122	9.93	37	7.8	1.58	6.9	1.1	6.5	1.3	3.8	0.57	3.7	0.59	4.4
HL-549s	2.93	-25.1106	0.08	57.074	0.907	18.907	8.853	0.179	3.522	0.487	0.157	6.046	0.212	104.5	77.6	127.8	26.7	278.4	392.7	38	28	3	bdl	252	49	37	161	19	bdl	bdl	bdl	4	1.7	18.4	43.6	112	9.34	35.2	7.1	1.5	6.6	1	6.3	1.3	3.9	0.59	3.8	0.6	4.2
HL-543s	2.55	-25.7394	0.06	55.522	1.02	18.67	10.086	0.807	3.826	0.663	0.139	5.837	0.312	45.4	57.8	137.8	26.8	326.8	1914.3	41	29	3	bdl	255	67	56	188	23	bdl	bdl	bdl	4	2	18.8	54	122	11.6	45	10.1	2.07	9.3	1.5	9.1	1.8	5.4	0.83	5.3	0.82	4.8
HL-541s	2.47	-25.7405	0.06	67.887	0.728	13.818	6.739	0.20733	2.938	0.639	0.108	4.58	0.296	70.4	51.8	103.5	25.3	182.7	481.9	28	22	2	bdl	185	51	56	139	15	bdl	bdl	bdl	3	1.3	15.2	42.2	95.1	10.2	41.3	9.3	1.9	9.3	1.4	8.7	1.7	5	0.73	4.5	0.7	3.4
HL-534s	2.22	-25.36	0.05	57.877	1.02	18.939	8.965	0.32563	2.997	0.478	0.186	6.164	0.21	96.3	73.8	107.9	22.2	237.9	627.2	29	28	2	bdl	264	55	42	187	22	bdl	bdl	bdl	4	2	25	46.9	117	10.4	38.8	7.9	1.61	7.1	1.1	7.2	1.4	4.4	0.67	4.3	0.68	5.1
HL-502s	1.1		0.05	60.946	0.866	17.549	8.016	0.2272	3.265	0.761	0.15	5.978	0.243	88.6	68.5	116.1	32.4	220.2	493	28	26	2	bdl	253	65	62	168	18	bdl	bdl	bdl	3	1.7	23.3	53.1	132	12.6	50.3	11	2.21	10.3	1.6	9.8	2	5.5	0.8	5.1	0.77	4.2
HL-490s	0.78	-25.8	0.06	58.922	0.922	18.416	8.311	0.43552	3.352	0.87	0.159	6.215	0.346	85.4	63.2	130.2	28.1	254.5	629	30	26	3	bdl	265	73	68	168	20	bdl	bdl	bdl	3	1.5	23.9	55.9	127	13.8	53.1	12.3	2.51	11.1	1.8	10.5	2.1	6.1	0.89	5.6	0.86	4.3
HL-468s	0		0.06	58.334	0.941	18.932	8.699	0.22912	3.275	0.524	0.164	6.31	0.174	107.6	74.5	128.1	21	242.1	577.4	31	28	2	bdl	274	59	38	170	20	bdl	bdl	bdl	4	1.6	24.1	42.9	110	9.54	35.7	7.4	1.47	6.6	1	6.4	1.3	3.8	0.61	3.8	0.61	4.3
bdl, delow detection limit.
[truncated: 7 more columns]
